# Supplementary material for: The molecular epidemiology of multiple zoonotic origins of SARS-CoV-2
Source: Science. 2022 Jul 26:eabp8337. doi: 10.1126/science.abp8337 (PMC9348752; doi:10.1126/science.abp8337)
Supplement: Supplementary file 3 — Data S1 to S3 [file science.abp8337_sm_data_s1_to_s3.zip]

Archive with 6 entries (6 files):
- science.abp8337_sm_data_s3.xlsx
- __MACOSX/._science.abp8337_sm_data_s3.xlsx
- science.abp8337_sm_data_s1.tsv
- __MACOSX/._science.abp8337_sm_data_s1.tsv
- science.abp8337_sm_data_s2.tsv
- __MACOSX/._science.abp8337_sm_data_s2.tsv
