# Supplementary material for: The molecular epidemiology of multiple zoonotic origins of SARS-CoV-2
Source: Science. 2022 Jul 26:eabp8337. doi: 10.1126/science.abp8337 (PMC9348752; doi:10.1126/science.abp8337)
Supplement: Supplementary file 3 — Data S1 to S3 [file science.abp8337_sm_data_s1_to_s3.zip › science.abp8337_sm_data_s3.xlsx]

## Sheet: Sheet1
Haplotype	Mutations from Hu-1 reference	Unconstrained	Unconstrained (GTR+F+I)	No market	No Wuhan	Unconstrained (unmasked)	Unconstrained (with intermediates)	recCA (GARD)	recCA (3SEQ)	recCA (GARD; GTR+F+I)	RaTG13	BANAL-20-52
B	N/A	80.85x	85.83x	62.96x	50.85x	82.37x	79.82x	8.18	8.48	8.35	18.83	6.31*
CC	T28144C	10.32	2.76*	23.02	32.02	9.66	12.87	10.49	10.47	6.91*	27.55	23.30
A	C8782T + T28144C	1.68*	2.03*	5.73*	11.03	1.72*	0.99*	77.28x	76.95x	78.33x	50.94x	64.18x
TT	C8782T	0.92*	2.97*	1.68*	2.02*	0.65**	0.30**	3.71*	3.42*	3.93*	2.26*	1.22*
B	G28183A	0.24**	0.21**	0.42**	1.09*	0.21**	0.21**	0.00***	0.00***	0.00***	0.00***	0.00***
B	T13270C	0.05***	0.01***	0.05***	0.33**	0.02***	0.01***	0.00***	0.00***	0.00***	0.00***	0.00***
A	C8782T + T26729C + T28144C	0.02***	0.00***	0.07**	0.32**	0.02***	0.01***	0.03***	0.02***	0.09**	0.02***	0.15**
B	C27944T	0.04***	0.13**	0.18**	0.24**	0.10**	0.04***	0.00***	0.00***	0.00***	0.01***	0.04***
B	C28093T	0.04***	0.18**	0.18**	0.23**	0.07***	0.07***	0.00***	0.00***	0.00***	0.00***	0.00***
B	C18828T	0.04***	0.16**	0.08**	0.23**	0.06***	0.01***	0.00***	0.28**	0.00***	0.06**	0.05***
B	C26370T	0.05***	0.25**	0.15**	0.22**	0.05***	0.06***	0.00***	0.00***	0.00***	0.00***	0.01***
B	C26370T + G28183A	0.01***	0.04***	0.04***	0.15**	0.04***	0.01***	0.00***	0.00***	0.00***	0.00***	0.00***
B	T28688C	0.01***	0.01***	0.05***	0.14**	0.00***	0.05***	0.00***	0.00***	0.00***	0.00***	0.01***
A	C8782T + T26729C + G28077C + T28144C	0.00***	0.00***	0.02***	0.12**	0.00***	0.00***	0.00***	0.00***	0.00***	0.00***	0.24**
B	C27944T + G28183A	0.01***	0.03***	0.03***	0.11**	0.01***	0.03***	0.00***	0.00***	0.00***	0.00***	0.01***
B	C28093T + G28183A	0.00***	0.04***	0.08**	0.10**	0.01***	0.02***	0.00***	0.00***	0.00***	0.00***	0.00***
B	C18828T + G28183A	0.01***	0.03***	0.04***	0.07**	0.02***	0.00***	0.00***	0.00***	0.00***	0.00***	0.00***
B	G1397A	0.03***	0.01***	0.04***	0.07**	0.00***	0.00***	0.00***	0.00***	0.00***	0.00***	0.00***
A	C8782T + G28077C + T28144C	0.00***	0.01***	0.01***	0.06**	0.00***	0.00***	0.00***	0.00***	0.01***	0.00***	1.79*
A	C8782T + C24034T + T26729C + T28144C	0.00***	0.00***	0.00***	0.04***	0.00***	0.00***	0.00***	0.00***	0.00***	0.03***	0.00***
B	G1397A + T28688C	0.01***	0.00***	0.03***	0.03***	0.00***	0.01***	0.00***	0.00***	0.00***	0.00***	0.00***
B	C26370T + C28093T	0.01***	0.02***	0.02***	0.03***	0.01***	0.01***	0.00***	0.00***	0.00***	0.00***	0.00***
B	G26144T	0.00***	0.01***	0.01***	0.03***	0.01***	0.01***	0.00***	0.00***	0.00***	0.00***	0.00***
B	C18828T + C26370T	0.01***	0.07***	0.02***	0.03***	0.00***	0.00***	0.00***	0.01***	0.00***	0.00***	0.00***
B	C27944T + C28093T + G28183A	0.00***	0.01***	0.01***	0.02***	0.00***	0.00***	0.00***	0.00***	0.00***	0.00***	0.00***
B	C26370T + C27944T + G28183A	0.00***	0.01***	0.01***	0.02***	0.00***	0.00***	0.00***	0.00***	0.00***	0.00***	0.00***
B	G15327T	0.00***	0.01***	0.00***	0.02***	0.00***	0.00***	0.00***	0.00***	0.00***	0.00***	0.00***
B	C18828T + C28093T	0.00***	0.03***	0.00***	0.02***	0.00***	0.00***	0.00***	0.00***	0.00***	0.01***	0.00***
A	C8782T + C24034T + G28077C + T28144C	0.00***	0.00***	0.00***	0.02***	0.00***	0.00***	0.00***	0.00***	0.00***	0.00***	0.01***
B	C28854T	0.00***	0.01***	0.01***	0.01***	0.00***	0.00***	0.00***	0.00***	0.00***	0.00***	0.00***
B	C26370T + C27944T	0.01***	0.03***	0.00***	0.01***	0.00***	0.01***	0.00***	0.00***	0.00***	0.00***	0.00***
A	C8782T + C21997A + T28144C	0.00***	0.00***	0.00***	0.01***	0.00***	0.00***	0.00***	0.00***	0.00***	0.00***	0.00***
B	C26370T + C28093T + G28183A	0.00***	0.00***	0.01***	0.01***	0.00***	0.00***	0.00***	0.00***	0.00***	0.00***	0.00***
A	T4402C + C8782T + T28144C	0.00***	0.00***	0.01***	0.01***	0.00***	0.00***	0.00***	0.00***	0.00***	0.00***	0.00***
B	C18828T + C27944T + G28183A	0.00***	0.01***	0.00***	0.01***	0.00***	0.00***	0.00***	0.00***	0.00***	0.00***	0.00***
B	C18828T + C26370T + C28093T	0.00***	0.01***	0.00***	0.01***	0.00***	0.00***	0.00***	0.00***	0.00***	0.00***	0.00***
A	C8782T + G27225T + T28144C	0.00***	0.00***	0.00***	0.01***	0.00***	0.00***	0.00***	0.00***	0.00***	0.00***	0.00***
A	C8782T + T16909A + T25724C + T28144C	0.00***	0.00***	0.00***	0.01***	0.00***	0.00***	0.00***	0.00***	0.00***	0.00***	0.00***
CC	T8854C + T28144C	0.00***	0.00***	0.00***	0.01***	0.00***	0.00***	0.00***	0.00***	0.00***	0.00***	0.00***
B	A1226C	0.00***	0.00***	0.00***	0.01***	0.00***	0.00***	0.00***	0.00***	0.00***	0.00***	0.00***
CC	T15221C + T28144C	0.00***	0.00***	0.00***	0.01***	0.00***	0.00***	0.00***	0.00***	0.00***	0.00***	0.00***
A	C8782T + T26729C + G28077A + T28144C	0.00***	0.00***	0.00***	0.01***	0.00***	0.00***	0.00***	0.00***	0.00***	0.00***	0.00***
B	C15324T + C29303T	0.00***	0.00***	0.00***	0.01***	0.00***	0.00***	0.00***	0.00***	0.00***	0.00***	0.00***
A	C8782T + C24034T + T26729C + G28077C + T28144C	0.00***	0.00***	0.00***	0.01***	0.00***	0.00***	0.00***	0.00***	0.00***	0.00***	0.00***
CC	T25473C + T28144C	0.00***	0.00***	0.00***	0.01***	0.00***	0.00***	0.00***	0.00***	0.00***	0.00***	0.00***
A	A8173G + C8782T + T25724C + T28144C	0.00***	0.00***	0.00***	0.01***	0.00***	0.00***	0.00***	0.00***	0.00***	0.00***	0.00***
B	G8274A	0.00***	0.00***	0.00***	0.01***	0.00***	0.00***	0.00***	0.00***	0.00***	0.00***	0.00***
B	C25214T	0.00***	0.00***	0.00***	0.01***	0.00***	0.00***	0.00***	0.00***	0.00***	0.00***	0.00***
B	A1226C + T29360G	0.00***	0.00***	0.00***	0.01***	0.00***	0.00***	0.00***	0.00***	0.00***	0.00***	0.00***
B	C19170A	0.00***	0.00***	0.00***	0.01***	0.00***	0.00***	0.00***	0.00***	0.00***	0.00***	0.00***
B	T9642C	0.00***	0.00***	0.00***	0.01***	0.00***	0.00***	0.00***	0.00***	0.00***	0.00***	0.00***
A	C8782T + T20852A + T28144C	0.00***	0.00***	0.00***	0.01***	0.00***	0.00***	0.00***	0.00***	0.00***	0.00***	0.00***
B	C18828T + C28093T + G28183A	0.00***	0.02***	0.01***	0.01***	0.00***	0.00***	0.00***	0.00***	0.00***	0.00***	0.00***
B	G16535T	0.00***	0.00***	0.00***	0.01***	0.00***	0.00***	0.00***	0.00***	0.00***	0.00***	0.00***
B	A15647G	0.00***	0.00***	0.00***	0.01***	0.00***	0.00***	0.00***	0.00***	0.00***	0.00***	0.00***
B	G24812T + A28305C	0.00***	0.00***	0.00***	0.01***	0.00***	0.00***	0.00***	0.00***	0.00***	0.00***	0.00***
B	C3037T	0.00***	0.01***	0.00***	0.01***	0.00***	0.00***	0.00***	0.00***	0.00***	0.00***	0.00***
B	C26370T + C27944T + C28093T + G28183A	0.00***	0.01***	0.00***	0.01***	0.00***	0.00***	0.00***	0.00***	0.00***	0.00***	0.00***
B	C29303T	0.00***	0.01***	0.00***	0.01***	0.00***	0.00***	0.00***	0.00***	0.00***	0.00***	0.00***
B	C18828T + C26370T + C28093T + G28183A	0.00***	0.01***	0.00***	0.01***	0.00***	0.00***	0.00***	0.00***	0.00***	0.00***	0.00***
B	C18828T + C26370T + G28183A	0.00***	0.02***	0.00***	0.01***	0.00***	0.00***	0.00***	0.00***	0.00***	0.00***	0.00***
B	C15324T	0.01***	0.01***	0.00***	0.01***	0.00***	0.00***	0.00***	0.00***	0.00***	0.00***	0.00***
A	C8782T + C24034T + T28144C	0.00***	0.01***	0.01***	0.01***	0.00***	0.00***	0.00***	0.00***	0.03***	0.18**	0.00***
B	A23403G	0.01***	0.00***	0.00***	0.01***	0.00***	0.01***	0.00***	0.00***	0.00***	0.00***	0.00***
A	A8173T + C8782T + T28144C	0.00***	0.00***	0.00***	0.01***	0.00***	0.00***	0.00***	0.00***	0.00***	0.00***	0.01***
A	T946C + C8782T + T28144C	0.00***	0.00***	0.00***	0.01***	0.00***	0.00***	0.00***	0.00***	0.00***	0.00***	0.01***
B	C18828T + C27944T	0.01***	0.05***	0.01***	0.01***	0.00***	0.00***	0.00***	0.00***	0.00***	0.00***	0.02***
A	C8782T + T28144C + C29095T	0.00***	0.00***	0.00***	0.01***	0.00***	0.00***	0.20**	0.26**	1.46*	0.03***	0.24**
B	T13270C + G29449T	0.00***	0.00***	0.00***	0.01***	0.00***	0.00***	0.00***	0.00***	0.00***	0.00***	0.00***
A	C8782T + G26526T + T28144C	0.00***	0.00***	0.00***	0.00***	0.00***	0.00***	0.00***	0.00***	0.00***	0.00***	1.35*
A	C8782T + C24023T + G26526T + T28144C	0.00***	0.00***	0.00***	0.00***	0.00***	0.00***	0.00***	0.00***	0.00***	0.00***	0.40**
A	C8782T + C24023T + T28144C	0.00***	0.00***	0.00***	0.00***	0.00***	0.00***	0.05***	0.03***	0.29**	0.02***	0.16**
A	C8782T + C24370T + T28144C	0.00***	0.00***	0.00***	0.00***	0.00***	0.00***	0.00***	0.00***	0.00***	0.00***	0.06***
A	C8782T + C18060T + T28144C	0.00***	0.00***	0.01***	0.00***	0.00***	0.00***	0.04***	0.04***	0.52**	0.01***	0.05***
A	C8782T + T25724C + T28144C	0.00***	0.00***	0.00***	0.00***	0.00***	0.00***	0.00***	0.00***	0.00***	0.00***	0.05***
A	C2881T + C8782T + T28144C	0.00***	0.00***	0.00***	0.00***	0.00***	0.00***	0.00***	0.00***	0.00***	0.00***	0.04***
A	C8782T + G28077T + T28144C	0.00***	0.00***	0.00***	0.00***	0.00***	0.00***	0.00***	0.00***	0.00***	0.00***	0.04***
A	C8782T + T28144C + T29029C	0.00***	0.00***	0.00***	0.00***	0.00***	0.00***	0.00***	0.01***	0.02***	0.00***	0.04***
A	T4946C + C8782T + T28144C	0.01***	0.01***	0.00***	0.00***	0.01***	0.01***	0.02***	0.01***	0.00***	0.01***	0.03***
A	C8782T + C24370T + T28144C + T29029C	0.00***	0.00***	0.00***	0.00***	0.00***	0.00***	0.00***	0.00***	0.00***	0.00***	0.03***
B	T565C	0.23**	0.05***	0.28**	0.00***	0.18**	0.14**	0.00***	0.00***	0.00***	0.00***	0.02***
A	T2882C + C8782T + T28144C	0.00***	0.00***	0.00***	0.00***	0.00***	0.00***	0.00***	0.00***	0.00***	0.00***	0.01***
A	C8782T + C14585T + T28144C	0.00***	0.00***	0.00***	0.00***	0.00***	0.00***	0.00***	0.00***	0.00***	0.00***	0.01***
B	T24406C	0.00***	0.00***	0.00***	0.00***	0.00***	0.00***	0.00***	0.00***	0.00***	0.00***	0.01***
A	C8782T + C23271T + T28144C	0.00***	0.00***	0.00***	0.00***	0.00***	0.00***	0.00***	0.00***	0.00***	0.00***	0.01***
A	C2881T + T2882C + C8782T + T28144C	0.00***	0.00***	0.00***	0.00***	0.00***	0.00***	0.00***	0.00***	0.00***	0.00***	0.01***
A	C8782T + T28144C + C28887T	0.00***	0.00***	0.00***	0.00***	0.00***	0.00***	0.00***	0.00***	0.00***	0.00***	0.01***
B	C17373T	0.01***	0.01***	0.00***	0.00***	0.00***	0.00***	0.00***	0.00***	0.00***	0.00***	0.01***
A	T5465C + C8782T + T28144C	0.00***	0.00***	0.00***	0.00***	0.00***	0.00***	0.00***	0.00***	0.00***	0.00***	0.01***
A	C207T + C8782T + T28144C	0.00***	0.00***	0.00***	0.00***	0.00***	0.00***	0.00***	0.00***	0.00***	0.00***	0.01***
B	G20670A	0.26**	0.21**	1.20*	0.00***	0.26**	0.21**	0.00***	0.01***	0.00***	0.00***	0.01***
CC	T14103C + T28144C	0.00***	0.00***	0.00***	0.00***	0.00***	0.00***	0.00***	0.00***	0.00***	0.00***	0.01***
CC	T9358C + T28144C	0.00***	0.00***	0.00***	0.00***	0.00***	0.00***	0.00***	0.00***	0.00***	0.00***	0.01***
CC	T19197C + T28144C	0.00***	0.00***	0.00***	0.00***	0.00***	0.00***	0.00***	0.00***	0.00***	0.00***	0.01***
A	C8782T + T18996C + T28144C	0.00***	0.00***	0.00***	0.00***	0.00***	0.00***	0.00***	0.00***	0.00***	0.00***	0.01***
A	A3542G + C8782T + T28144C	0.00***	0.00***	0.00***	0.00***	0.00***	0.00***	0.00***	0.00***	0.00***	0.00***	0.01***
CC	G2840A + T28144C	0.00***	0.00***	0.00***	0.00***	0.00***	0.00***	0.00***	0.00***	0.00***	0.00***	0.01***
B	C6968A	2.22*	1.37*	0.00***	0.00***	1.46*	2.10*	0.00***	0.00***	0.00***	0.01***	0.00***
B	T11764A	1.02*	1.44*	0.00***	0.00***	0.79**	0.91*	0.00***	0.00***	0.00***	0.00***	0.00***
B	C6968A + T11764A	0.53**	0.60**	0.00***	0.00***	0.48**	0.72**	0.00***	0.00***	0.00***	0.00***	0.00***
B	G20679A	0.27**	0.25**	1.12*	0.00***	0.32**	0.23**	0.00***	0.00***	0.00***	0.00***	0.00***
B	T27384C	0.25**	0.04***	0.62**	0.00***	0.29**	0.20**	0.00***	0.00***	0.00***	0.01***	0.00***
B	A29019T	0.13**	0.10**	0.00***	0.00***	0.24**	0.15**	0.00***	0.00***	0.00***	0.00***	0.00***
B	T565C + T27384C	0.10**	0.01***	0.31**	0.00***	0.11**	0.12**	0.00***	0.00***	0.00***	0.00***	0.00***
B	A24325G	0.13**	0.21**	0.00***	0.00***	0.16**	0.10**	0.00***	0.01***	0.00***	0.01***	0.00***
B	A12350C	0.07***	0.11**	0.00***	0.00***	0.15**	0.08**	0.00***	0.00***	0.00***	0.00***	0.00***
B	G20670A + G20679A	0.10**	0.07***	0.62**	0.00***	0.11**	0.07***	0.00***	0.00***	0.00***	0.00***	0.00***
B	T21656A	0.01***	0.04***	0.24**	0.00***	0.04***	0.07***	0.00***	0.00***	0.00***	0.00***	0.00***
B	T27384C + G29573A	0.02***	0.02***	0.12**	0.00***	0.07***	0.06***	0.00***	0.00***	0.00***	0.00***	0.00***
B	T565C + T27384C + G29573A	0.04***	0.01***	0.08**	0.00***	0.05***	0.05***	0.00***	0.00***	0.00***	0.00***	0.00***
B	T565C + C17825T	0.01***	0.01***	0.03***	0.00***	0.02***	0.03***	0.00***	0.00***	0.00***	0.00***	0.00***
B	T565C + G29573A	0.03***	0.01***	0.12**	0.00***	0.01***	0.02***	0.00***	0.00***	0.00***	0.00***	0.00***
B	G29573A	0.04***	0.03***	0.08**	0.00***	0.10**	0.02***	0.00***	0.00***	0.00***	0.00***	0.00***
B	C17825T	0.02***	0.04***	0.04***	0.00***	0.01***	0.02***	0.00***	0.00***	0.00***	0.00***	0.00***
B	C17825T + T27384C	0.01***	0.01***	0.03***	0.00***	0.01***	0.01***	0.00***	0.00***	0.00***	0.00***	0.00***
B	T27757G	0.00***	0.00***	0.00***	0.00***	0.00***	0.01***	0.00***	0.00***	0.00***	0.00***	0.00***
B	C241T	0.00***	0.00***	0.00***	0.00***	0.00***	0.01***	0.00***	0.00***	0.00***	0.00***	0.00***
B	T565C + C17825T + T27384C	0.00***	0.00***	0.02***	0.00***	0.00***	0.01***	0.00***	0.00***	0.00***	0.00***	0.00***
B	T21656G	0.00***	0.00***	0.00***	0.00***	0.00***	0.01***	0.00***	0.00***	0.00***	0.00***	0.00***
B	T26729C	0.00***	0.00***	0.00***	0.00***	0.00***	0.01***	0.00***	0.00***	0.00***	0.00***	0.00***
CC	T4946C + T28144C	0.00***	0.00***	0.00***	0.00***	0.01***	0.01***	0.00***	0.00***	0.00***	0.00***	0.00***
B	C27944T + C28093T	0.02***	0.06***	0.02***	0.00***	0.03***	0.01***	0.00***	0.00***	0.00***	0.00***	0.00***
B	C17825T + T27384C + G29573A	0.00***	0.00***	0.00***	0.00***	0.00***	0.01***	0.00***	0.00***	0.00***	0.00***	0.00***
B	T13243C + T27356C	0.01***	0.00***	0.00***	0.00***	0.00***	0.01***	0.00***	0.00***	0.00***	0.00***	0.00***
B	C29199T	0.00***	0.00***	0.00***	0.00***	0.00***	0.01***	0.00***	0.00***	0.00***	0.00***	0.00***
CC	T26729C + T28144C	0.00***	0.00***	0.00***	0.00***	0.00***	0.01***	0.00***	0.00***	0.00***	0.00***	0.00***
B	C2915A	0.00***	0.00***	0.01***	0.00***	0.00***	0.01***	0.00***	0.00***	0.00***	0.00***	0.00***
B	T3299C	0.00***	0.00***	0.00***	0.00***	0.00***	0.01***	0.00***	0.00***	0.00***	0.00***	0.00***
B	A12350C + A29019T	0.01***	0.04***	0.00***	0.00***	0.04***	0.01***	0.00***	0.00***	0.00***	0.00***	0.00***
A	C8782T + T25999C + T28144C	0.00***	0.00***	0.00***	0.00***	0.00***	0.00***	0.00***	0.00***	0.00***	0.01***	0.00***
CC	C18828T + T28144C	0.00***	0.00***	0.00***	0.00***	0.00***	0.00***	0.00***	0.01***	0.00***	0.00***	0.00***
B	T565C + C17825T + T27384C + G29573A	0.01***	0.00***	0.01***	0.00***	0.01***	0.00***	0.00***	0.00***	0.00***	0.00***	0.00***
B	T27356C	0.01***	0.00***	0.00***	0.00***	0.00***	0.00***	0.00***	0.00***	0.00***	0.00***	0.00***
B	A1430G	0.01***	0.00***	0.01***	0.00***	0.00***	0.00***	0.00***	0.00***	0.00***	0.00***	0.00***
B	C2915A + G15327T	0.01***	0.00***	0.00***	0.00***	0.00***	0.00***	0.00***	0.00***	0.00***	0.00***	0.00***
B	T565C + C17825T + G29573A	0.01***	0.00***	0.00***	0.00***	0.00***	0.00***	0.00***	0.00***	0.00***	0.00***	0.00***
B	C186T	0.01***	0.00***	0.00***	0.00***	0.00***	0.00***	0.00***	0.00***	0.00***	0.00***	0.00***
A	C2485T + C8782T + C18060T + T28144C	0.00***	0.00***	0.00***	0.00***	0.00***	0.00***	0.00***	0.00***	0.02***	0.00***	0.00***
A	C2110T + C8782T + T28144C	0.00***	0.00***	0.00***	0.00***	0.00***	0.00***	0.00***	0.00***	0.01***	0.00***	0.00***
A	C8782T + T20407C + T28144C	0.00***	0.00***	0.00***	0.00***	0.00***	0.00***	0.00***	0.00***	0.01***	0.00***	0.00***
A	T3049C + C8782T + T28144C	0.00***	0.00***	0.00***	0.00***	0.00***	0.00***	0.00***	0.00***	0.01***	0.00***	0.00***
B	C18828T + C27944T + C28093T	0.00***	0.03***	0.00***	0.00***	0.00***	0.00***	0.00***	0.00***	0.00***	0.00***	0.00***
B	C17825T + G29573A	0.00***	0.03***	0.00***	0.00***	0.01***	0.00***	0.00***	0.00***	0.00***	0.00***	0.00***
B	C26370T + C27944T + C28093T	0.00***	0.03***	0.01***	0.00***	0.00***	0.00***	0.00***	0.00***	0.00***	0.00***	0.00***
B	C18828T + C26370T + C27944T + G28183A	0.00***	0.02***	0.00***	0.00***	0.00***	0.00***	0.00***	0.00***	0.00***	0.00***	0.00***
B	C18828T + C26370T + C27944T	0.00***	0.01***	0.00***	0.00***	0.00***	0.00***	0.00***	0.00***	0.00***	0.00***	0.00***
B	C27213T + T27384C	0.00***	0.01***	0.00***	0.00***	0.00***	0.00***	0.00***	0.00***	0.00***	0.00***	0.00***
B	T11764C	0.00***	0.01***	0.00***	0.00***	0.00***	0.00***	0.00***	0.00***	0.00***	0.00***	0.00***
B	G8013A	0.00***	0.01***	0.00***	0.00***	0.00***	0.00***	0.00***	0.00***	0.00***	0.00***	0.00***
B	G29449T	0.00***	0.00***	0.01***	0.00***	0.01***	0.00***	0.00***	0.00***	0.00***	0.00***	0.00***
B	T1405C	0.00***	0.00***	0.01***	0.00***	0.00***	0.00***	0.00***	0.00***	0.00***	0.00***	0.00***
A	C8782T + T16909A + C21997A + T25724C + T28144C	0.00***	0.00***	0.01***	0.00***	0.00***	0.00***	0.00***	0.00***	0.00***	0.00***	0.00***
B	T565C + T18519C + T27384C	0.00***	0.00***	0.01***	0.00***	0.00***	0.00***	0.00***	0.00***	0.00***	0.00***	0.00***
B	G25217T	0.00***	0.00***	0.01***	0.00***	0.00***	0.00***	0.00***	0.00***	0.00***	0.00***	0.00***
B	A1079C	0.00***	0.00***	0.01***	0.00***	0.00***	0.00***	0.00***	0.00***	0.00***	0.00***	0.00***
