# Supplementary material for: The molecular epidemiology of multiple zoonotic origins of SARS-CoV-2
Source: Science. 2022 Jul 26:eabp8337. doi: 10.1126/science.abp8337 (PMC9348752; doi:10.1126/science.abp8337)
Supplement: Supplementary file 3 — Data S1 to S3 [file science.abp8337_sm_data_s1_to_s3.zip › science.abp8337_sm_data_s1.tsv]

Accession ID	Analysis
EPI_ISL_402121	Early intermediates,BEAST
EPI_ISL_402123	Early intermediates,BEAST
EPI_ISL_402125	Early intermediates,BEAST,Diamond Princess outbreak
EPI_ISL_403963	Early intermediates,BEAST
EPI_ISL_403962	Early intermediates,BEAST
EPI_ISL_402132	Early intermediates,BEAST
EPI_ISL_403930	Early intermediates,BEAST
EPI_ISL_403931	Early intermediates,BEAST
EPI_ISL_403929	Early intermediates,BEAST
EPI_ISL_404228	Early intermediates,BEAST
EPI_ISL_404227	Early intermediates,BEAST
EPI_ISL_403937	Early intermediates,BEAST
EPI_ISL_403936	Early intermediates,BEAST
EPI_ISL_403935	Early intermediates,BEAST
EPI_ISL_403932	Early intermediates,BEAST
EPI_ISL_403934	Early intermediates,BEAST
EPI_ISL_403933	Early intermediates,BEAST
EPI_ISL_406716	Early intermediates,BEAST
EPI_ISL_406717	Early intermediates,BEAST
EPI_ISL_402131	Sarbecoviruses
EPI_ISL_405839	Early intermediates,BEAST
EPI_ISL_404895	Early intermediates,BEAST
EPI_ISL_406034	Early intermediates,BEAST
EPI_ISL_406031	Early intermediates,BEAST
EPI_ISL_406036	Early intermediates,BEAST
EPI_ISL_406223	Early intermediates,BEAST
EPI_ISL_406596	Early intermediates,BEAST
EPI_ISL_406535	Early intermediates,BEAST
EPI_ISL_406533	Early intermediates,BEAST
EPI_ISL_406538	Early intermediates,BEAST
EPI_ISL_406534	Early intermediates,BEAST
EPI_ISL_406597	Early intermediates,BEAST
EPI_ISL_406536	Early intermediates,BEAST
EPI_ISL_406531	Early intermediates,BEAST
EPI_ISL_406594	Early intermediates,BEAST
EPI_ISL_406593	Early intermediates,BEAST
EPI_ISL_406801	Early intermediates,BEAST
EPI_ISL_406798	Early intermediates,BEAST
EPI_ISL_406844	Early intermediates,BEAST
EPI_ISL_406970	Early intermediates,BEAST
EPI_ISL_407073	Early intermediates,BEAST
EPI_ISL_407071	Early intermediates,BEAST
EPI_ISL_407079	Early intermediates,BEAST
EPI_ISL_406973	Early intermediates,BEAST
EPI_ISL_407193	Early intermediates,BEAST
EPI_ISL_407313	Early intermediates,BEAST
EPI_ISL_407896	Early intermediates,BEAST
EPI_ISL_407894	Early intermediates,BEAST
EPI_ISL_407893	Early intermediates,BEAST
EPI_ISL_407976	Early intermediates,BEAST
EPI_ISL_408008	Early intermediates,BEAST
EPI_ISL_408010	Early intermediates,BEAST
EPI_ISL_408009	Early intermediates,BEAST
EPI_ISL_407987	Early intermediates,BEAST
EPI_ISL_407988	Early intermediates,BEAST
EPI_ISL_408431	Early intermediates,BEAST
EPI_ISL_408430	Early intermediates,BEAST
EPI_ISL_408484	Early intermediates,BEAST
EPI_ISL_450444	Early intermediates,BEAST
EPI_ISL_408515	Early intermediates,BEAST
EPI_ISL_408488	Early intermediates,BEAST
EPI_ISL_514752	Early intermediates,BEAST
EPI_ISL_408482	Early intermediates,BEAST
EPI_ISL_408514	Early intermediates,BEAST
EPI_ISL_408480	Early intermediates,BEAST
EPI_ISL_408481	Early intermediates,BEAST
EPI_ISL_408489	Early intermediates,BEAST
EPI_ISL_408478	Early intermediates,BEAST
EPI_ISL_408479	Early intermediates,BEAST
EPI_ISL_408486	Early intermediates,BEAST
EPI_ISL_408669	Early intermediates,BEAST
EPI_ISL_408665	Early intermediates,BEAST
EPI_ISL_409067	Early intermediates,BEAST
EPI_ISL_408667	Early intermediates,BEAST
EPI_ISL_408670	Early intermediates,BEAST
EPI_ISL_408666	Early intermediates,BEAST
EPI_ISL_408668	Early intermediates,BEAST
EPI_ISL_410045	Early intermediates,BEAST
EPI_ISL_408977	Early intermediates,BEAST
EPI_ISL_410044	Early intermediates,BEAST
EPI_ISL_410218	Early intermediates,BEAST
EPI_ISL_410301	Early intermediates,BEAST
EPI_ISL_410486	Early intermediates,BEAST
EPI_ISL_410531	Early intermediates,BEAST
EPI_ISL_410546	Early intermediates,BEAST
EPI_ISL_410541	Sarbecoviruses
EPI_ISL_410540	Sarbecoviruses
EPI_ISL_410539	Sarbecoviruses
EPI_ISL_410538	Sarbecoviruses
EPI_ISL_410542	Sarbecoviruses
EPI_ISL_410535	Early intermediates,BEAST
EPI_ISL_410536	Early intermediates,BEAST
EPI_ISL_410532	Early intermediates,BEAST
EPI_ISL_410537	Early intermediates,BEAST
EPI_ISL_410718	Early intermediates,BEAST
EPI_ISL_410717	Early intermediates,BEAST
EPI_ISL_410716	Early intermediates,BEAST
EPI_ISL_410713	Early intermediates,BEAST
EPI_ISL_410715	Early intermediates,BEAST
EPI_ISL_410714	Early intermediates,BEAST
EPI_ISL_410719	Early intermediates,BEAST
EPI_ISL_410721	Sarbecoviruses
EPI_ISL_411060	Early intermediates,BEAST
EPI_ISL_411066	Early intermediates,BEAST
EPI_ISL_411219	Early intermediates,BEAST
EPI_ISL_411218	Early intermediates,BEAST
EPI_ISL_411951	Early intermediates,BEAST
EPI_ISL_411957	Early intermediates,BEAST
EPI_ISL_411926	Early intermediates,BEAST
EPI_ISL_411927	Early intermediates,BEAST
EPI_ISL_411902	Early intermediates,BEAST
EPI_ISL_411915	Early intermediates,BEAST
EPI_ISL_411950	Early intermediates,BEAST
EPI_ISL_411952	Early intermediates,BEAST
EPI_ISL_411955	Early intermediates,BEAST
EPI_ISL_411953	Early intermediates,BEAST
EPI_ISL_411956	Early intermediates,BEAST
EPI_ISL_411954	Early intermediates,BEAST
EPI_ISL_412116	Early intermediates,BEAST
EPI_ISL_412030	Early intermediates,BEAST
EPI_ISL_434566	Early intermediates,BEAST
EPI_ISL_434564	Early intermediates,BEAST
EPI_ISL_434567	Early intermediates,BEAST
EPI_ISL_434563	Early intermediates,BEAST
EPI_ISL_434565	Early intermediates,BEAST
EPI_ISL_434568	Early intermediates,BEAST
EPI_ISL_434569	Early intermediates,BEAST
EPI_ISL_412029	Early intermediates,BEAST
EPI_ISL_412028	Early intermediates,BEAST
EPI_ISL_412386	Early intermediates,BEAST
EPI_ISL_412459	Early intermediates,BEAST
EPI_ISL_412969	Early intermediates,BEAST
EPI_ISL_412968	Early intermediates,BEAST
EPI_ISL_414510	Early intermediates,BEAST
EPI_ISL_412966	Early intermediates,BEAST
EPI_ISL_412872	Early intermediates,BEAST
EPI_ISL_412869	Early intermediates,BEAST
EPI_ISL_529150	Early intermediates,BEAST
EPI_ISL_412873	Early intermediates,BEAST
EPI_ISL_529149	Early intermediates,BEAST
EPI_ISL_412871	Early intermediates,BEAST
EPI_ISL_412967	Early intermediates,BEAST
EPI_ISL_412870	Early intermediates,BEAST
EPI_ISL_412974	Early intermediates,BEAST
EPI_ISL_412982	Early intermediates,BEAST
EPI_ISL_413521	Early intermediates,BEAST
EPI_ISL_413518	Early intermediates,BEAST
EPI_ISL_412983	Early intermediates,BEAST
EPI_ISL_413519	Early intermediates,BEAST
EPI_ISL_413015	Early intermediates,BEAST
EPI_ISL_413520	Early intermediates,BEAST
EPI_ISL_412981	Early intermediates,BEAST
EPI_ISL_412977	Sarbecoviruses
EPI_ISL_412978	Early intermediates,BEAST
EPI_ISL_412979	Early intermediates,BEAST
EPI_ISL_412980	Early intermediates,BEAST
EPI_ISL_413018	Early intermediates,BEAST
EPI_ISL_413017	Early intermediates
EPI_ISL_413522	Early intermediates,BEAST
EPI_ISL_413523	Early intermediates,BEAST
EPI_ISL_413851	Early intermediates,BEAST
EPI_ISL_413863	Early intermediates,BEAST
EPI_ISL_413875	Early intermediates,BEAST
EPI_ISL_413853	Early intermediates,BEAST
EPI_ISL_413854	Early intermediates,BEAST
EPI_ISL_413857	Early intermediates,BEAST
EPI_ISL_413860	Early intermediates,BEAST
EPI_ISL_413864	Early intermediates,BEAST
EPI_ISL_413858	Early intermediates,BEAST
EPI_ISL_413856	Early intermediates,BEAST
EPI_ISL_413855	Early intermediates,BEAST
EPI_ISL_413884	Early intermediates,BEAST
EPI_ISL_413862	Early intermediates,BEAST
EPI_ISL_413866	Early intermediates,BEAST
EPI_ISL_413852	Early intermediates,BEAST
EPI_ISL_413867	Early intermediates,BEAST
EPI_ISL_413861	Early intermediates,BEAST
EPI_ISL_414044	Early intermediates,BEAST
EPI_ISL_414043	Early intermediates,BEAST
EPI_ISL_414040	Early intermediates,BEAST
EPI_ISL_414041	Early intermediates,BEAST
EPI_ISL_414042	Early intermediates,BEAST
EPI_ISL_414528	Early intermediates,BEAST
EPI_ISL_414527	Early intermediates,BEAST
EPI_ISL_414569	Early intermediates,BEAST
EPI_ISL_418269	Early intermediates,BEAST
EPI_ISL_414937	Early intermediates,BEAST
EPI_ISL_414936	Early intermediates,BEAST
EPI_ISL_414941	Early intermediates,BEAST
EPI_ISL_414939	Early intermediates,BEAST
EPI_ISL_414940	Early intermediates,BEAST
EPI_ISL_414938	Early intermediates,BEAST
EPI_ISL_415711	Early intermediates,BEAST
EPI_ISL_415709	Early intermediates,BEAST
EPI_ISL_420889	Early intermediates,BEAST
EPI_ISL_416322	Early intermediates,BEAST
EPI_ISL_416409	Early intermediates,BEAST
EPI_ISL_416335	Early intermediates,BEAST
EPI_ISL_416396	Early intermediates,BEAST
EPI_ISL_416323	Early intermediates,BEAST
EPI_ISL_416393	Early intermediates,BEAST
EPI_ISL_416401	Early intermediates,BEAST
EPI_ISL_416340	Early intermediates,BEAST
EPI_ISL_416324	Early intermediates,BEAST
EPI_ISL_416404	Early intermediates,BEAST
EPI_ISL_416380	Early intermediates,BEAST
EPI_ISL_416397	Early intermediates,BEAST
EPI_ISL_416370	Early intermediates,BEAST
EPI_ISL_416405	Early intermediates,BEAST
EPI_ISL_416330	Early intermediates,BEAST
EPI_ISL_416332	Early intermediates,BEAST
EPI_ISL_416329	Early intermediates,BEAST
EPI_ISL_416326	Early intermediates,BEAST
EPI_ISL_416400	Early intermediates,BEAST
EPI_ISL_416331	Early intermediates,BEAST
EPI_ISL_416369	Early intermediates,BEAST
EPI_ISL_416390	Early intermediates,BEAST
EPI_ISL_416325	Early intermediates,BEAST
EPI_ISL_416368	Early intermediates,BEAST
EPI_ISL_416358	Early intermediates,BEAST
EPI_ISL_416384	Early intermediates,BEAST
EPI_ISL_416337	Early intermediates,BEAST
EPI_ISL_416342	Early intermediates,BEAST
EPI_ISL_416361	Early intermediates,BEAST
EPI_ISL_416353	Early intermediates,BEAST
EPI_ISL_416341	Early intermediates,BEAST
EPI_ISL_416354	Early intermediates,BEAST
EPI_ISL_416355	Early intermediates,BEAST
EPI_ISL_416402	Early intermediates,BEAST
EPI_ISL_416339	Early intermediates,BEAST
EPI_ISL_416381	Early intermediates,BEAST
EPI_ISL_416333	Early intermediates,BEAST
EPI_ISL_416365	Early intermediates,BEAST
EPI_ISL_416379	Early intermediates,BEAST
EPI_ISL_416350	Early intermediates,BEAST
EPI_ISL_416367	Early intermediates,BEAST
EPI_ISL_416364	Early intermediates,BEAST
EPI_ISL_416363	Early intermediates,BEAST
EPI_ISL_416382	Early intermediates,BEAST
EPI_ISL_416387	Early intermediates,BEAST
EPI_ISL_416047	Early intermediates,BEAST
EPI_ISL_416403	Early intermediates,BEAST
EPI_ISL_416336	Early intermediates,BEAST
EPI_ISL_416314	Early intermediates,BEAST
EPI_ISL_416415	Early intermediates,BEAST
EPI_ISL_416373	Early intermediates,BEAST
EPI_ISL_416348	Early intermediates,BEAST
EPI_ISL_416359	Early intermediates,BEAST
EPI_ISL_416366	Early intermediates,BEAST
EPI_ISL_416398	Early intermediates,BEAST
EPI_ISL_416352	Early intermediates,BEAST
EPI_ISL_416349	Early intermediates,BEAST
EPI_ISL_416372	Early intermediates,BEAST
EPI_ISL_416338	Early intermediates,BEAST
EPI_ISL_416378	Early intermediates,BEAST
EPI_ISL_416334	Early intermediates,BEAST
EPI_ISL_416377	Early intermediates,BEAST
EPI_ISL_416376	Early intermediates,BEAST
EPI_ISL_416362	Early intermediates,BEAST
EPI_ISL_416317	Early intermediates,BEAST
EPI_ISL_416389	Early intermediates,BEAST
EPI_ISL_416394	Early intermediates,BEAST
EPI_ISL_416319	Early intermediates,BEAST
EPI_ISL_416318	Early intermediates,BEAST
EPI_ISL_416399	Early intermediates,BEAST
EPI_ISL_416320	Early intermediates,BEAST
EPI_ISL_416321	Early intermediates,BEAST
EPI_ISL_416410	Early intermediates,BEAST
EPI_ISL_416042	Early intermediates,BEAST
EPI_ISL_416411	Early intermediates,BEAST
EPI_ISL_416044	Early intermediates,BEAST
EPI_ISL_416046	Early intermediates,BEAST
EPI_ISL_416316	Early intermediates,BEAST
EPI_ISL_416429	Early intermediates,BEAST
EPI_ISL_416427	Early intermediates,BEAST
EPI_ISL_416425	Early intermediates,BEAST
EPI_ISL_434571	Early intermediates,BEAST
EPI_ISL_416474	Early intermediates,BEAST
EPI_ISL_416473	Early intermediates,BEAST
EPI_ISL_416603	Diamond Princess outbreak
EPI_ISL_416634	Diamond Princess outbreak
EPI_ISL_416632	Diamond Princess outbreak
EPI_ISL_416605	Diamond Princess outbreak
EPI_ISL_416596	Diamond Princess outbreak
EPI_ISL_416594	Diamond Princess outbreak
EPI_ISL_416592	Diamond Princess outbreak
EPI_ISL_416590	Diamond Princess outbreak
EPI_ISL_416589	Diamond Princess outbreak
EPI_ISL_416907	Early intermediates,BEAST
EPI_ISL_416586	Diamond Princess outbreak
EPI_ISL_416595	Diamond Princess outbreak
EPI_ISL_416587	Diamond Princess outbreak
EPI_ISL_416600	Diamond Princess outbreak
EPI_ISL_416885	Early intermediates,BEAST
EPI_ISL_416593	Diamond Princess outbreak
EPI_ISL_416585	Diamond Princess outbreak
EPI_ISL_416591	Diamond Princess outbreak
EPI_ISL_416610	Diamond Princess outbreak
EPI_ISL_416609	Diamond Princess outbreak
EPI_ISL_416617	Diamond Princess outbreak
EPI_ISL_416625	Diamond Princess outbreak
EPI_ISL_416620	Diamond Princess outbreak
EPI_ISL_416627	Diamond Princess outbreak
EPI_ISL_416619	Diamond Princess outbreak
EPI_ISL_416626	Diamond Princess outbreak
EPI_ISL_416618	Diamond Princess outbreak
EPI_ISL_416866	Early intermediates,BEAST
EPI_ISL_416628	Diamond Princess outbreak
EPI_ISL_416615	Diamond Princess outbreak
EPI_ISL_416614	Diamond Princess outbreak
EPI_ISL_416612	Diamond Princess outbreak
EPI_ISL_416886	Early intermediates,BEAST
EPI_ISL_416624	Diamond Princess outbreak
EPI_ISL_416621	Diamond Princess outbreak
EPI_ISL_416616	Diamond Princess outbreak
EPI_ISL_416622	Diamond Princess outbreak
EPI_ISL_416613	Diamond Princess outbreak
EPI_ISL_416623	Diamond Princess outbreak
EPI_ISL_416630	Diamond Princess outbreak
EPI_ISL_416829	Early intermediates,BEAST
EPI_ISL_416611	Diamond Princess outbreak
EPI_ISL_416588	Diamond Princess outbreak
EPI_ISL_416633	Diamond Princess outbreak
EPI_ISL_416629	Diamond Princess outbreak
EPI_ISL_416631	Diamond Princess outbreak
EPI_ISL_416607	Diamond Princess outbreak
EPI_ISL_416608	Diamond Princess outbreak
EPI_ISL_416606	Diamond Princess outbreak
EPI_ISL_416604	Diamond Princess outbreak
EPI_ISL_416601	Diamond Princess outbreak
EPI_ISL_416570	Diamond Princess outbreak
EPI_ISL_416566	Diamond Princess outbreak
EPI_ISL_416568	Diamond Princess outbreak
EPI_ISL_416572	Diamond Princess outbreak
EPI_ISL_416575	Diamond Princess outbreak
EPI_ISL_416577	Diamond Princess outbreak
EPI_ISL_416602	Diamond Princess outbreak
EPI_ISL_416576	Diamond Princess outbreak
EPI_ISL_416574	Diamond Princess outbreak
EPI_ISL_416569	Diamond Princess outbreak
EPI_ISL_416571	Diamond Princess outbreak
EPI_ISL_416567	Diamond Princess outbreak
EPI_ISL_416584	Diamond Princess outbreak
EPI_ISL_416583	Diamond Princess outbreak
EPI_ISL_416580	Diamond Princess outbreak
EPI_ISL_416573	Diamond Princess outbreak
EPI_ISL_416578	Diamond Princess outbreak
EPI_ISL_416581	Diamond Princess outbreak
EPI_ISL_416565	Diamond Princess outbreak
EPI_ISL_416597	Diamond Princess outbreak
EPI_ISL_416598	Diamond Princess outbreak
EPI_ISL_416579	Diamond Princess outbreak
EPI_ISL_416599	Diamond Princess outbreak
EPI_ISL_416582	Diamond Princess outbreak
EPI_ISL_417178	Early intermediates,BEAST
EPI_ISL_417187	Early intermediates,BEAST
EPI_ISL_417181	Early intermediates,BEAST
EPI_ISL_417185	Early intermediates,BEAST
EPI_ISL_417064	Early intermediates,BEAST
EPI_ISL_417197	Early intermediates,BEAST
EPI_ISL_417030	Early intermediates,BEAST
EPI_ISL_417193	Early intermediates,BEAST
EPI_ISL_417188	Early intermediates,BEAST
EPI_ISL_450200	Early intermediates,BEAST
EPI_ISL_450203	Early intermediates,BEAST
EPI_ISL_450209	Early intermediates,BEAST
EPI_ISL_450198	Early intermediates,BEAST
EPI_ISL_450207	Early intermediates,BEAST
EPI_ISL_450204	Early intermediates,BEAST
EPI_ISL_450199	Early intermediates,BEAST
EPI_ISL_450208	Early intermediates,BEAST
EPI_ISL_418502	Early intermediates,BEAST
EPI_ISL_418441	Early intermediates,BEAST
EPI_ISL_418507	Early intermediates,BEAST
EPI_ISL_450500	Early intermediates,BEAST
EPI_ISL_418267	Early intermediates,BEAST
EPI_ISL_418506	Early intermediates,BEAST
EPI_ISL_418809	Early intermediates,BEAST
EPI_ISL_418503	Early intermediates,BEAST
EPI_ISL_418442	Early intermediates,BEAST
EPI_ISL_418504	Early intermediates,BEAST
EPI_ISL_450489	Early intermediates,BEAST
EPI_ISL_450503	Early intermediates,BEAST
EPI_ISL_450501	Early intermediates,BEAST
EPI_ISL_450502	Early intermediates,BEAST
EPI_ISL_418509	Early intermediates,BEAST
EPI_ISL_418512	Early intermediates,BEAST
EPI_ISL_418514	Early intermediates,BEAST
EPI_ISL_418515	Early intermediates,BEAST
EPI_ISL_450504	Early intermediates,BEAST
EPI_ISL_418513	Early intermediates,BEAST
EPI_ISL_418511	Early intermediates,BEAST
EPI_ISL_418508	Early intermediates,BEAST
EPI_ISL_418510	Early intermediates,BEAST
EPI_ISL_418815	Early intermediates,BEAST
EPI_ISL_419217	Early intermediates,BEAST
EPI_ISL_419225	Early intermediates,BEAST
EPI_ISL_419219	Early intermediates,BEAST
EPI_ISL_419216	Early intermediates,BEAST
EPI_ISL_419215	Early intermediates,BEAST
EPI_ISL_419221	Early intermediates,BEAST
EPI_ISL_419214	Early intermediates,BEAST
EPI_ISL_419224	Early intermediates,BEAST
EPI_ISL_419226	Early intermediates,BEAST
EPI_ISL_418990	Early intermediates,BEAST
EPI_ISL_418992	Early intermediates,BEAST
EPI_ISL_418991	Early intermediates,BEAST
EPI_ISL_419222	Early intermediates,BEAST
EPI_ISL_418994	Early intermediates,BEAST
EPI_ISL_418993	Early intermediates,BEAST
EPI_ISL_419733	Early intermediates,BEAST
EPI_ISL_424358	Early intermediates,BEAST
EPI_ISL_424355	Early intermediates,BEAST
EPI_ISL_424356	Early intermediates,BEAST
EPI_ISL_424357	Early intermediates,BEAST
EPI_ISL_424360	Early intermediates,BEAST
EPI_ISL_529213	Early intermediates,BEAST
EPI_ISL_529216	Early intermediates,BEAST
EPI_ISL_424359	Early intermediates,BEAST
EPI_ISL_529215	Early intermediates,BEAST
EPI_ISL_421224	Early intermediates,BEAST
EPI_ISL_421225	Early intermediates,BEAST
EPI_ISL_421229	Early intermediates,BEAST
EPI_ISL_421230	Early intermediates,BEAST
EPI_ISL_421256	Early intermediates,BEAST
EPI_ISL_421226	Early intermediates,BEAST
EPI_ISL_421262	Early intermediates,BEAST
EPI_ISL_421252	Early intermediates,BEAST
EPI_ISL_421248	Early intermediates,BEAST
EPI_ISL_421234	Early intermediates,BEAST
EPI_ISL_421257	Early intermediates,BEAST
EPI_ISL_421259	Early intermediates,BEAST
EPI_ISL_421231	Early intermediates,BEAST
EPI_ISL_421244	Early intermediates,BEAST
EPI_ISL_421247	Early intermediates,BEAST
EPI_ISL_421243	Early intermediates,BEAST
EPI_ISL_421253	Early intermediates,BEAST
EPI_ISL_421260	Early intermediates,BEAST
EPI_ISL_421250	Early intermediates,BEAST
EPI_ISL_421238	Early intermediates,BEAST
EPI_ISL_421241	Early intermediates,BEAST
EPI_ISL_421240	Early intermediates,BEAST
EPI_ISL_421245	Early intermediates,BEAST
EPI_ISL_421258	Early intermediates,BEAST
EPI_ISL_421239	Early intermediates,BEAST
EPI_ISL_421236	Early intermediates,BEAST
EPI_ISL_421228	Early intermediates,BEAST
EPI_ISL_421237	Early intermediates,BEAST
EPI_ISL_421249	Early intermediates,BEAST
EPI_ISL_421261	Early intermediates,BEAST
EPI_ISL_421233	Early intermediates,BEAST
EPI_ISL_421232	Early intermediates,BEAST
EPI_ISL_421251	Early intermediates,BEAST
EPI_ISL_421227	Early intermediates,BEAST
EPI_ISL_421242	Early intermediates,BEAST
EPI_ISL_421235	Early intermediates,BEAST
EPI_ISL_421254	Early intermediates,BEAST
EPI_ISL_422428	Early intermediates,BEAST
EPI_ISL_422425	Early intermediates,BEAST
EPI_ISL_425177	Early intermediates,BEAST
EPI_ISL_425118	Early intermediates,BEAST
EPI_ISL_426166	Early intermediates,BEAST
EPI_ISL_426168	Early intermediates,BEAST
EPI_ISL_426169	Early intermediates,BEAST
EPI_ISL_426171	Early intermediates,BEAST
EPI_ISL_426182	Early intermediates,BEAST
EPI_ISL_426180	Early intermediates,BEAST
EPI_ISL_426173	Early intermediates,BEAST
EPI_ISL_426164	Early intermediates,BEAST
EPI_ISL_426629	Early intermediates,BEAST
EPI_ISL_434570	Early intermediates,BEAST
EPI_ISL_428467	Early intermediates,BEAST
EPI_ISL_428466	Early intermediates,BEAST
EPI_ISL_428441	Early intermediates,BEAST
EPI_ISL_428458	Early intermediates,BEAST
EPI_ISL_428464	Early intermediates,BEAST
EPI_ISL_428473	Early intermediates,BEAST
EPI_ISL_428454	Early intermediates,BEAST
EPI_ISL_428471	Early intermediates,BEAST
EPI_ISL_428449	Early intermediates,BEAST
EPI_ISL_428478	Early intermediates,BEAST
EPI_ISL_428470	Early intermediates,BEAST
EPI_ISL_428468	Early intermediates,BEAST
EPI_ISL_428447	Early intermediates,BEAST
EPI_ISL_428446	Early intermediates,BEAST
EPI_ISL_428455	Early intermediates,BEAST
EPI_ISL_428476	Early intermediates,BEAST
EPI_ISL_428474	Early intermediates,BEAST
EPI_ISL_428489	Early intermediates,BEAST
EPI_ISL_428443	Early intermediates,BEAST
EPI_ISL_428452	Early intermediates,BEAST
EPI_ISL_428472	Early intermediates,BEAST
EPI_ISL_428477	Early intermediates,BEAST
EPI_ISL_428457	Early intermediates,BEAST
EPI_ISL_428488	Early intermediates,BEAST
EPI_ISL_428460	Early intermediates,BEAST
EPI_ISL_428448	Early intermediates,BEAST
EPI_ISL_428465	Early intermediates,BEAST
EPI_ISL_428469	Early intermediates,BEAST
EPI_ISL_428461	Early intermediates,BEAST
EPI_ISL_428475	Early intermediates,BEAST
EPI_ISL_428445	Early intermediates,BEAST
EPI_ISL_428444	Early intermediates,BEAST
EPI_ISL_428442	Early intermediates,BEAST
EPI_ISL_429089	Early intermediates,BEAST
EPI_ISL_429100	Early intermediates,BEAST
EPI_ISL_429096	Early intermediates,BEAST
EPI_ISL_429074	Early intermediates,BEAST
EPI_ISL_429092	Early intermediates,BEAST
EPI_ISL_429076	Early intermediates,BEAST
EPI_ISL_429075	Early intermediates,BEAST
EPI_ISL_429102	Early intermediates,BEAST
EPI_ISL_429078	Early intermediates,BEAST
EPI_ISL_429093	Early intermediates,BEAST
EPI_ISL_429097	Early intermediates,BEAST
EPI_ISL_429077	Early intermediates,BEAST
EPI_ISL_429098	Early intermediates,BEAST
EPI_ISL_429103	Early intermediates,BEAST
EPI_ISL_429095	Early intermediates,BEAST
EPI_ISL_429105	Early intermediates,BEAST
EPI_ISL_429101	Early intermediates,BEAST
EPI_ISL_429091	Early intermediates,BEAST
EPI_ISL_429081	Early intermediates,BEAST
EPI_ISL_429086	Early intermediates,BEAST
EPI_ISL_429085	Early intermediates,BEAST
EPI_ISL_429080	Early intermediates,BEAST
EPI_ISL_429079	Early intermediates,BEAST
EPI_ISL_429084	Early intermediates,BEAST
EPI_ISL_429083	Early intermediates,BEAST
EPI_ISL_429088	Early intermediates,BEAST
EPI_ISL_429082	Early intermediates,BEAST
EPI_ISL_429104	Early intermediates,BEAST
EPI_ISL_429090	Early intermediates,BEAST
EPI_ISL_429854	Early intermediates,BEAST
EPI_ISL_429853	Early intermediates,BEAST
EPI_ISL_429852	Early intermediates,BEAST
EPI_ISL_430736	Early intermediates,BEAST
EPI_ISL_430722	Early intermediates,BEAST
EPI_ISL_430725	Early intermediates,BEAST
EPI_ISL_430443	Early intermediates,BEAST
EPI_ISL_430741	Early intermediates,BEAST
EPI_ISL_430724	Early intermediates,BEAST
EPI_ISL_430733	Early intermediates,BEAST
EPI_ISL_430730	Early intermediates,BEAST
EPI_ISL_430734	Early intermediates,BEAST
EPI_ISL_430740	Early intermediates,BEAST
EPI_ISL_430444	Early intermediates,BEAST
EPI_ISL_430728	Early intermediates,BEAST
EPI_ISL_430735	Early intermediates,BEAST
EPI_ISL_430738	Early intermediates,BEAST
EPI_ISL_430731	Early intermediates,BEAST
EPI_ISL_430742	Early intermediates,BEAST
EPI_ISL_431785	Early intermediates,BEAST
EPI_ISL_434692	Early intermediates,BEAST
EPI_ISL_434693	Early intermediates,BEAST
EPI_ISL_434694	Early intermediates,BEAST
EPI_ISL_435134	Early intermediates,BEAST
EPI_ISL_435137	Early intermediates,BEAST
EPI_ISL_450408	Early intermediates,BEAST
EPI_ISL_450411	Early intermediates,BEAST
EPI_ISL_450409	Early intermediates,BEAST
EPI_ISL_450412	Early intermediates,BEAST
EPI_ISL_450410	Early intermediates,BEAST
EPI_ISL_437621	Early intermediates,BEAST
EPI_ISL_437618	Early intermediates,BEAST
EPI_ISL_437616	Early intermediates,BEAST
EPI_ISL_437624	Early intermediates,BEAST
EPI_ISL_437623	Early intermediates,BEAST
EPI_ISL_437619	Early intermediates,BEAST
EPI_ISL_444273	Early intermediates,BEAST
EPI_ISL_437620	Early intermediates,BEAST
EPI_ISL_437622	Early intermediates,BEAST
EPI_ISL_437617	Early intermediates,BEAST
EPI_ISL_449486	Early intermediates,BEAST
EPI_ISL_449482	Early intermediates,BEAST
EPI_ISL_449477	Early intermediates,BEAST
EPI_ISL_449480	Early intermediates,BEAST
EPI_ISL_449476	Early intermediates,BEAST
EPI_ISL_449481	Early intermediates,BEAST
EPI_ISL_449483	Early intermediates,BEAST
EPI_ISL_449484	Early intermediates,BEAST
EPI_ISL_449487	Early intermediates,BEAST
EPI_ISL_449485	Early intermediates,BEAST
EPI_ISL_449479	Early intermediates,BEAST
EPI_ISL_447911	Early intermediates,BEAST
EPI_ISL_447912	Early intermediates,BEAST
EPI_ISL_447914	Early intermediates,BEAST
EPI_ISL_447910	Early intermediates,BEAST
EPI_ISL_447916	Early intermediates,BEAST
EPI_ISL_447909	Early intermediates,BEAST
EPI_ISL_447918	Early intermediates,BEAST
EPI_ISL_447915	Early intermediates,BEAST
EPI_ISL_447917	Early intermediates,BEAST
EPI_ISL_447919	Early intermediates,BEAST
EPI_ISL_447913	Early intermediates,BEAST
EPI_ISL_450196	Early intermediates,BEAST
EPI_ISL_451076	Early intermediates
EPI_ISL_451365	Early intermediates,BEAST
EPI_ISL_451394	Early intermediates
EPI_ISL_451314	Early intermediates,BEAST
EPI_ISL_451382	Early intermediates,BEAST
EPI_ISL_451338	Early intermediates,BEAST
EPI_ISL_451331	Early intermediates,BEAST
EPI_ISL_451384	Early intermediates,BEAST
EPI_ISL_451369	Early intermediates,BEAST
EPI_ISL_451313	Early intermediates,BEAST
EPI_ISL_451322	Early intermediates
EPI_ISL_451371	Early intermediates,BEAST
EPI_ISL_451334	Early intermediates,BEAST
EPI_ISL_451387	Early intermediates,BEAST
EPI_ISL_451327	Early intermediates,BEAST
EPI_ISL_451344	Early intermediates,BEAST
EPI_ISL_451392	Early intermediates,BEAST
EPI_ISL_451389	Early intermediates
EPI_ISL_451346	Early intermediates,BEAST
EPI_ISL_451377	Early intermediates
EPI_ISL_451398	Early intermediates,BEAST
EPI_ISL_451370	Early intermediates,BEAST
EPI_ISL_451357	Early intermediates,BEAST
EPI_ISL_451354	Early intermediates,BEAST
EPI_ISL_451385	Early intermediates,BEAST
EPI_ISL_451328	Early intermediates,BEAST
EPI_ISL_451329	Early intermediates,BEAST
EPI_ISL_451325	Early intermediates
EPI_ISL_451379	Early intermediates,BEAST
EPI_ISL_451390	Early intermediates
EPI_ISL_451374	Early intermediates,BEAST
EPI_ISL_451360	Early intermediates,BEAST
EPI_ISL_451381	Early intermediates,BEAST
EPI_ISL_451345	Early intermediates,BEAST
EPI_ISL_451380	Early intermediates,BEAST
EPI_ISL_451359	Early intermediates,BEAST
EPI_ISL_451326	Early intermediates,BEAST
EPI_ISL_451321	Early intermediates,BEAST
EPI_ISL_451391	Early intermediates,BEAST
EPI_ISL_451316	Early intermediates,BEAST
EPI_ISL_451356	Early intermediates,BEAST
EPI_ISL_451330	Early intermediates
EPI_ISL_451388	Early intermediates,BEAST
EPI_ISL_451315	Early intermediates,BEAST
EPI_ISL_451302	Early intermediates,BEAST
EPI_ISL_451378	Early intermediates,BEAST
EPI_ISL_451395	Early intermediates,BEAST
EPI_ISL_451319	Early intermediates
EPI_ISL_451376	Early intermediates,BEAST
EPI_ISL_451386	Early intermediates,BEAST
EPI_ISL_451320	Early intermediates
EPI_ISL_451353	Early intermediates
EPI_ISL_454417	Early intermediates,BEAST
EPI_ISL_452360	Early intermediates,BEAST
EPI_ISL_452358	Early intermediates,BEAST
EPI_ISL_452357	Early intermediates,BEAST
EPI_ISL_452363	Early intermediates
EPI_ISL_452361	Early intermediates
EPI_ISL_452359	Early intermediates,BEAST
EPI_ISL_454932	Early intermediates,BEAST
EPI_ISL_454931	Early intermediates,BEAST
EPI_ISL_454933	Early intermediates,BEAST
EPI_ISL_454935	Early intermediates,BEAST
EPI_ISL_455386	Early intermediates,BEAST
EPI_ISL_454749	Diamond Princess outbreak
EPI_ISL_454936	Early intermediates,BEAST
EPI_ISL_455683	Early intermediates,BEAST
EPI_ISL_455685	Early intermediates,BEAST
EPI_ISL_455684	Early intermediates,BEAST
EPI_ISL_455374	Early intermediates,BEAST
EPI_ISL_454930	Early intermediates,BEAST
EPI_ISL_455391	Early intermediates,BEAST
EPI_ISL_454980	Early intermediates,BEAST
EPI_ISL_454981	Early intermediates,BEAST
EPI_ISL_455375	Early intermediates,BEAST
EPI_ISL_455687	Early intermediates,BEAST
EPI_ISL_454937	Early intermediates,BEAST
EPI_ISL_454934	Early intermediates,BEAST
EPI_ISL_454919	Early intermediates
EPI_ISL_455680	Early intermediates,BEAST
EPI_ISL_455686	Early intermediates,BEAST
EPI_ISL_455465	Early intermediates,BEAST
EPI_ISL_455466	Early intermediates,BEAST
EPI_ISL_455464	Early intermediates,BEAST
EPI_ISL_455461	Early intermediates,BEAST
EPI_ISL_455462	Early intermediates,BEAST
EPI_ISL_455460	Early intermediates,BEAST
EPI_ISL_455463	Early intermediates,BEAST
EPI_ISL_455467	Early intermediates,BEAST
EPI_ISL_455791	Early intermediates,BEAST
EPI_ISL_455603	Early intermediates,BEAST
EPI_ISL_455792	Early intermediates,BEAST
EPI_ISL_455790	Early intermediates,BEAST
EPI_ISL_457693	Early intermediates,BEAST
EPI_ISL_457692	Early intermediates,BEAST
EPI_ISL_457730	Early intermediates,BEAST
EPI_ISL_457688	Early intermediates,BEAST
EPI_ISL_457726	Early intermediates,BEAST
EPI_ISL_457687	Early intermediates,BEAST
EPI_ISL_457689	Early intermediates,BEAST
EPI_ISL_457690	Early intermediates,BEAST
EPI_ISL_457691	Early intermediates,BEAST
EPI_ISL_457733	Early intermediates,BEAST
EPI_ISL_459960	Early intermediates,BEAST
EPI_ISL_462283	Early intermediates,BEAST
EPI_ISL_462306	Early intermediates
EPI_ISL_462293	Early intermediates,BEAST
EPI_ISL_463895	Early intermediates,BEAST
EPI_ISL_463889	Early intermediates,BEAST
EPI_ISL_463897	Early intermediates,BEAST
EPI_ISL_463896	Early intermediates,BEAST
EPI_ISL_463894	Early intermediates,BEAST
EPI_ISL_464169	Early intermediates,BEAST
EPI_ISL_464168	Early intermediates,BEAST
EPI_ISL_464302	Early intermediates,BEAST
EPI_ISL_468037	Early intermediates,BEAST
EPI_ISL_468726	Early intermediates,BEAST
EPI_ISL_468032	Early intermediates,BEAST
EPI_ISL_471467	Sarbecoviruses
EPI_ISL_475997	Early intermediates,BEAST
EPI_ISL_476139	Early intermediates,BEAST
EPI_ISL_479850	Early intermediates,BEAST
EPI_ISL_479799	Early intermediates,BEAST
EPI_ISL_479800	Early intermediates,BEAST
EPI_ISL_493165	Early intermediates,BEAST
EPI_ISL_493186	Early intermediates,BEAST
EPI_ISL_493180	Early intermediates
EPI_ISL_493179	Early intermediates
EPI_ISL_493188	Early intermediates,BEAST
EPI_ISL_493189	Early intermediates,BEAST
EPI_ISL_493390	Early intermediates,BEAST
EPI_ISL_493176	Early intermediates,BEAST
EPI_ISL_493154	Early intermediates,BEAST
EPI_ISL_493166	Early intermediates,BEAST
EPI_ISL_493172	Early intermediates,BEAST
EPI_ISL_493171	Early intermediates,BEAST
EPI_ISL_493184	Early intermediates,BEAST
EPI_ISL_493164	Early intermediates,BEAST
EPI_ISL_493175	Early intermediates,BEAST
EPI_ISL_493153	Early intermediates,BEAST
EPI_ISL_493156	Early intermediates,BEAST
EPI_ISL_493185	Early intermediates,BEAST
EPI_ISL_493157	Early intermediates,BEAST
EPI_ISL_493173	Early intermediates,BEAST
EPI_ISL_493161	Early intermediates,BEAST
EPI_ISL_493159	Early intermediates,BEAST
EPI_ISL_493174	Early intermediates,BEAST
EPI_ISL_493151	Early intermediates,BEAST
EPI_ISL_493177	Early intermediates,BEAST
EPI_ISL_493178	Early intermediates,BEAST
EPI_ISL_493155	Early intermediates,BEAST
EPI_ISL_493150	Early intermediates,BEAST
EPI_ISL_493183	Early intermediates,BEAST
EPI_ISL_493149	Early intermediates,BEAST
EPI_ISL_493152	Early intermediates,BEAST
EPI_ISL_493158	Early intermediates,BEAST
EPI_ISL_493182	Early intermediates
EPI_ISL_493163	Early intermediates,BEAST
EPI_ISL_493168	Early intermediates,BEAST
EPI_ISL_493421	Early intermediates,BEAST
EPI_ISL_493181	Early intermediates,BEAST
EPI_ISL_493167	Early intermediates,BEAST
EPI_ISL_493170	Early intermediates,BEAST
EPI_ISL_493169	Early intermediates,BEAST
EPI_ISL_495459	Early intermediates,BEAST
EPI_ISL_497827	Early intermediates,BEAST
EPI_ISL_497783	Early intermediates,BEAST
EPI_ISL_497860	Early intermediates,BEAST
EPI_ISL_497797	Early intermediates,BEAST
EPI_ISL_497771	Early intermediates,BEAST
EPI_ISL_497963	Early intermediates,BEAST
EPI_ISL_497965	Early intermediates,BEAST
EPI_ISL_497964	Early intermediates,BEAST
EPI_ISL_509505	Early intermediates,BEAST
EPI_ISL_536439	Early intermediates,BEAST
EPI_ISL_539334	Early intermediates,BEAST
EPI_ISL_536441	Early intermediates,BEAST
EPI_ISL_539336	Early intermediates,BEAST
EPI_ISL_536435	Early intermediates,BEAST
EPI_ISL_539335	Early intermediates,BEAST
EPI_ISL_539333	Early intermediates,BEAST
EPI_ISL_539339	Early intermediates,BEAST
EPI_ISL_539338	Early intermediates,BEAST
EPI_ISL_536447	Early intermediates,BEAST
EPI_ISL_539337	Early intermediates,BEAST
EPI_ISL_582125	Early intermediates,BEAST
EPI_ISL_582126	Early intermediates,BEAST
EPI_ISL_582608	Early intermediates,BEAST
EPI_ISL_601443	VOC/VOI reversions
EPI_ISL_599956	VOC/VOI reversions
EPI_ISL_596982	VOC/VOI reversions
EPI_ISL_600093	VOC/VOI reversions
EPI_ISL_608430	VOC/VOI reversions
EPI_ISL_606375	VOC/VOI reversions
EPI_ISL_608363	VOC/VOI reversions
EPI_ISL_606424	VOC/VOI reversions
EPI_ISL_623224	VOC/VOI reversions
EPI_ISL_623594	VOC/VOI reversions
EPI_ISL_629311	VOC/VOI reversions
EPI_ISL_629323	VOC/VOI reversions
EPI_ISL_629703	VOC/VOI reversions
EPI_ISL_629559	VOC/VOI reversions
EPI_ISL_629408	VOC/VOI reversions
EPI_ISL_629739	VOC/VOI reversions
EPI_ISL_629440	VOC/VOI reversions
EPI_ISL_629120	VOC/VOI reversions
EPI_ISL_629665	VOC/VOI reversions
EPI_ISL_629723	VOC/VOI reversions
EPI_ISL_629597	VOC/VOI reversions
EPI_ISL_629466	VOC/VOI reversions
EPI_ISL_634338	VOC/VOI reversions
EPI_ISL_634447	VOC/VOI reversions
EPI_ISL_634480	VOC/VOI reversions
EPI_ISL_633642	VOC/VOI reversions
EPI_ISL_633108	VOC/VOI reversions
EPI_ISL_643836	VOC/VOI reversions
EPI_ISL_643684	VOC/VOI reversions
EPI_ISL_643475	VOC/VOI reversions
EPI_ISL_643356	VOC/VOI reversions
EPI_ISL_643939	VOC/VOI reversions
EPI_ISL_643338	VOC/VOI reversions
EPI_ISL_643815	VOC/VOI reversions
EPI_ISL_643501	VOC/VOI reversions
EPI_ISL_643401	VOC/VOI reversions
EPI_ISL_643378	VOC/VOI reversions
EPI_ISL_643877	VOC/VOI reversions
EPI_ISL_643863	VOC/VOI reversions
EPI_ISL_643805	VOC/VOI reversions
EPI_ISL_643752	VOC/VOI reversions
EPI_ISL_641654	VOC/VOI reversions
EPI_ISL_643749	VOC/VOI reversions
EPI_ISL_643853	VOC/VOI reversions
EPI_ISL_643603	VOC/VOI reversions
EPI_ISL_641612	VOC/VOI reversions
EPI_ISL_643341	VOC/VOI reversions
EPI_ISL_643655	VOC/VOI reversions
EPI_ISL_643656	VOC/VOI reversions
EPI_ISL_643682	VOC/VOI reversions
EPI_ISL_643519	VOC/VOI reversions
EPI_ISL_643472	VOC/VOI reversions
EPI_ISL_642938	VOC/VOI reversions
EPI_ISL_642868	VOC/VOI reversions
EPI_ISL_643006	VOC/VOI reversions
EPI_ISL_643020	VOC/VOI reversions
EPI_ISL_645504	VOC/VOI reversions
EPI_ISL_645384	VOC/VOI reversions
EPI_ISL_648071	Early intermediates,BEAST
EPI_ISL_647621	VOC/VOI reversions
EPI_ISL_647512	VOC/VOI reversions
EPI_ISL_646031	VOC/VOI reversions
EPI_ISL_647237	VOC/VOI reversions
EPI_ISL_645527	VOC/VOI reversions
EPI_ISL_647422	VOC/VOI reversions
EPI_ISL_645920	VOC/VOI reversions
EPI_ISL_645380	VOC/VOI reversions
EPI_ISL_647773	VOC/VOI reversions
EPI_ISL_646451	VOC/VOI reversions
EPI_ISL_647663	VOC/VOI reversions
EPI_ISL_647629	VOC/VOI reversions
EPI_ISL_647389	VOC/VOI reversions
EPI_ISL_647258	VOC/VOI reversions
EPI_ISL_647188	VOC/VOI reversions
EPI_ISL_647712	VOC/VOI reversions
EPI_ISL_648043	Early intermediates,BEAST
EPI_ISL_647781	VOC/VOI reversions
EPI_ISL_647219	VOC/VOI reversions
EPI_ISL_647341	VOC/VOI reversions
EPI_ISL_647132	VOC/VOI reversions
EPI_ISL_646455	VOC/VOI reversions
EPI_ISL_646085	VOC/VOI reversions
EPI_ISL_645481	VOC/VOI reversions
EPI_ISL_647190	VOC/VOI reversions
EPI_ISL_647148	VOC/VOI reversions
EPI_ISL_645494	VOC/VOI reversions
EPI_ISL_647445	VOC/VOI reversions
EPI_ISL_646089	VOC/VOI reversions
EPI_ISL_645233	VOC/VOI reversions
EPI_ISL_645246	VOC/VOI reversions
EPI_ISL_645250	VOC/VOI reversions
EPI_ISL_645447	VOC/VOI reversions
EPI_ISL_645282	VOC/VOI reversions
EPI_ISL_645330	VOC/VOI reversions
EPI_ISL_645340	VOC/VOI reversions
EPI_ISL_645388	VOC/VOI reversions
EPI_ISL_647666	VOC/VOI reversions
EPI_ISL_645341	VOC/VOI reversions
EPI_ISL_645336	VOC/VOI reversions
EPI_ISL_645390	VOC/VOI reversions
EPI_ISL_647746	VOC/VOI reversions
EPI_ISL_645436	VOC/VOI reversions
EPI_ISL_647399	VOC/VOI reversions
EPI_ISL_645493	VOC/VOI reversions
EPI_ISL_646065	VOC/VOI reversions
EPI_ISL_647264	VOC/VOI reversions
EPI_ISL_646282	VOC/VOI reversions
EPI_ISL_647516	VOC/VOI reversions
EPI_ISL_647373	VOC/VOI reversions
EPI_ISL_645396	VOC/VOI reversions
EPI_ISL_645471	VOC/VOI reversions
EPI_ISL_647592	VOC/VOI reversions
EPI_ISL_651085	VOC/VOI reversions
EPI_ISL_651080	VOC/VOI reversions
EPI_ISL_651081	VOC/VOI reversions
EPI_ISL_651078	VOC/VOI reversions
EPI_ISL_651082	VOC/VOI reversions
EPI_ISL_651084	VOC/VOI reversions
EPI_ISL_651083	VOC/VOI reversions
EPI_ISL_651079	VOC/VOI reversions
EPI_ISL_659421	VOC/VOI reversions
EPI_ISL_659691	VOC/VOI reversions
EPI_ISL_659678	VOC/VOI reversions
EPI_ISL_659666	VOC/VOI reversions
EPI_ISL_659637	VOC/VOI reversions
EPI_ISL_659295	VOC/VOI reversions
EPI_ISL_659616	VOC/VOI reversions
EPI_ISL_659709	VOC/VOI reversions
EPI_ISL_658936	VOC/VOI reversions
EPI_ISL_657979	VOC/VOI reversions
EPI_ISL_658921	VOC/VOI reversions
EPI_ISL_657579	VOC/VOI reversions
EPI_ISL_657869	VOC/VOI reversions
EPI_ISL_659345	VOC/VOI reversions
EPI_ISL_655766	VOC/VOI reversions
EPI_ISL_655765	VOC/VOI reversions
EPI_ISL_658907	VOC/VOI reversions
EPI_ISL_655246	VOC/VOI reversions
EPI_ISL_658748	VOC/VOI reversions
EPI_ISL_658824	VOC/VOI reversions
EPI_ISL_659013	VOC/VOI reversions
EPI_ISL_658969	VOC/VOI reversions
EPI_ISL_658945	VOC/VOI reversions
EPI_ISL_659022	VOC/VOI reversions
EPI_ISL_657422	VOC/VOI reversions
EPI_ISL_659067	VOC/VOI reversions
EPI_ISL_657511	VOC/VOI reversions
EPI_ISL_656709	VOC/VOI reversions
EPI_ISL_657548	VOC/VOI reversions
EPI_ISL_655523	VOC/VOI reversions
EPI_ISL_655762	VOC/VOI reversions
EPI_ISL_659057	VOC/VOI reversions
EPI_ISL_658153	VOC/VOI reversions
EPI_ISL_658848	VOC/VOI reversions
EPI_ISL_657630	VOC/VOI reversions
EPI_ISL_657447	VOC/VOI reversions
EPI_ISL_655657	VOC/VOI reversions
EPI_ISL_655639	VOC/VOI reversions
EPI_ISL_659916	VOC/VOI reversions
EPI_ISL_655610	VOC/VOI reversions
EPI_ISL_655740	VOC/VOI reversions
EPI_ISL_657580	VOC/VOI reversions
EPI_ISL_658355	VOC/VOI reversions
EPI_ISL_655161	VOC/VOI reversions
EPI_ISL_657504	VOC/VOI reversions
EPI_ISL_655676	VOC/VOI reversions
EPI_ISL_658398	VOC/VOI reversions
EPI_ISL_656770	VOC/VOI reversions
EPI_ISL_655647	VOC/VOI reversions
EPI_ISL_656765	VOC/VOI reversions
EPI_ISL_655782	VOC/VOI reversions
EPI_ISL_655513	VOC/VOI reversions
EPI_ISL_657607	VOC/VOI reversions
EPI_ISL_659373	VOC/VOI reversions
EPI_ISL_657800	VOC/VOI reversions
EPI_ISL_656831	VOC/VOI reversions
EPI_ISL_657012	VOC/VOI reversions
EPI_ISL_657024	VOC/VOI reversions
EPI_ISL_657221	VOC/VOI reversions
EPI_ISL_657341	VOC/VOI reversions
EPI_ISL_657409	VOC/VOI reversions
EPI_ISL_656994	VOC/VOI reversions
EPI_ISL_657713	VOC/VOI reversions
EPI_ISL_656849	VOC/VOI reversions
EPI_ISL_656815	VOC/VOI reversions
EPI_ISL_656707	VOC/VOI reversions
EPI_ISL_656895	VOC/VOI reversions
EPI_ISL_657847	VOC/VOI reversions
EPI_ISL_655653	VOC/VOI reversions
EPI_ISL_657435	VOC/VOI reversions
EPI_ISL_655966	VOC/VOI reversions
EPI_ISL_656985	VOC/VOI reversions
EPI_ISL_656984	VOC/VOI reversions
EPI_ISL_656884	VOC/VOI reversions
EPI_ISL_656695	VOC/VOI reversions
EPI_ISL_657643	VOC/VOI reversions
EPI_ISL_656674	VOC/VOI reversions
EPI_ISL_656594	VOC/VOI reversions
EPI_ISL_656409	VOC/VOI reversions
EPI_ISL_656801	VOC/VOI reversions
EPI_ISL_657749	VOC/VOI reversions
EPI_ISL_657426	VOC/VOI reversions
EPI_ISL_656723	VOC/VOI reversions
EPI_ISL_656845	VOC/VOI reversions
EPI_ISL_657468	VOC/VOI reversions
EPI_ISL_656888	VOC/VOI reversions
EPI_ISL_656946	VOC/VOI reversions
EPI_ISL_657731	VOC/VOI reversions
EPI_ISL_657947	VOC/VOI reversions
EPI_ISL_657989	VOC/VOI reversions
EPI_ISL_658014	VOC/VOI reversions
EPI_ISL_658072	VOC/VOI reversions
EPI_ISL_655447	VOC/VOI reversions
EPI_ISL_655413	VOC/VOI reversions
EPI_ISL_655866	VOC/VOI reversions
EPI_ISL_655860	VOC/VOI reversions
EPI_ISL_655826	VOC/VOI reversions
EPI_ISL_655825	VOC/VOI reversions
EPI_ISL_655606	VOC/VOI reversions
EPI_ISL_655304	VOC/VOI reversions
EPI_ISL_657622	VOC/VOI reversions
EPI_ISL_655715	VOC/VOI reversions
EPI_ISL_655913	VOC/VOI reversions
EPI_ISL_657902	VOC/VOI reversions
EPI_ISL_657899	VOC/VOI reversions
EPI_ISL_657877	VOC/VOI reversions
EPI_ISL_657849	VOC/VOI reversions
EPI_ISL_657904	VOC/VOI reversions
EPI_ISL_656703	VOC/VOI reversions
EPI_ISL_655345	VOC/VOI reversions
EPI_ISL_658200	VOC/VOI reversions
EPI_ISL_655504	VOC/VOI reversions
EPI_ISL_658098	VOC/VOI reversions
EPI_ISL_656759	VOC/VOI reversions
EPI_ISL_658116	VOC/VOI reversions
EPI_ISL_657937	VOC/VOI reversions
EPI_ISL_658054	VOC/VOI reversions
EPI_ISL_658214	VOC/VOI reversions
EPI_ISL_658341	VOC/VOI reversions
EPI_ISL_658388	VOC/VOI reversions
EPI_ISL_658409	VOC/VOI reversions
EPI_ISL_658504	VOC/VOI reversions
EPI_ISL_657851	VOC/VOI reversions
EPI_ISL_658208	VOC/VOI reversions
EPI_ISL_658086	VOC/VOI reversions
EPI_ISL_658120	VOC/VOI reversions
EPI_ISL_658077	VOC/VOI reversions
EPI_ISL_659597	VOC/VOI reversions
EPI_ISL_657551	VOC/VOI reversions
EPI_ISL_656696	VOC/VOI reversions
EPI_ISL_659249	VOC/VOI reversions
EPI_ISL_659252	VOC/VOI reversions
EPI_ISL_659256	VOC/VOI reversions
EPI_ISL_659292	VOC/VOI reversions
EPI_ISL_659236	VOC/VOI reversions
EPI_ISL_657652	VOC/VOI reversions
EPI_ISL_658382	VOC/VOI reversions
EPI_ISL_659305	VOC/VOI reversions
EPI_ISL_659510	VOC/VOI reversions
EPI_ISL_659294	VOC/VOI reversions
EPI_ISL_657654	VOC/VOI reversions
EPI_ISL_659585	VOC/VOI reversions
EPI_ISL_659300	VOC/VOI reversions
EPI_ISL_659430	VOC/VOI reversions
EPI_ISL_658351	VOC/VOI reversions
EPI_ISL_659241	VOC/VOI reversions
EPI_ISL_659239	VOC/VOI reversions
EPI_ISL_659118	VOC/VOI reversions
EPI_ISL_655167	VOC/VOI reversions
EPI_ISL_658795	VOC/VOI reversions
EPI_ISL_659366	VOC/VOI reversions
EPI_ISL_659348	VOC/VOI reversions
EPI_ISL_659412	VOC/VOI reversions
EPI_ISL_659615	VOC/VOI reversions
EPI_ISL_657494	VOC/VOI reversions
EPI_ISL_659302	VOC/VOI reversions
EPI_ISL_659070	VOC/VOI reversions
EPI_ISL_659106	VOC/VOI reversions
EPI_ISL_659127	VOC/VOI reversions
EPI_ISL_659161	VOC/VOI reversions
EPI_ISL_659199	VOC/VOI reversions
EPI_ISL_659330	VOC/VOI reversions
EPI_ISL_659207	VOC/VOI reversions
EPI_ISL_659251	VOC/VOI reversions
EPI_ISL_659481	VOC/VOI reversions
EPI_ISL_659715	VOC/VOI reversions
EPI_ISL_659491	VOC/VOI reversions
EPI_ISL_657767	VOC/VOI reversions
EPI_ISL_658368	VOC/VOI reversions
EPI_ISL_658807	VOC/VOI reversions
EPI_ISL_657911	VOC/VOI reversions
EPI_ISL_656927	VOC/VOI reversions
EPI_ISL_656083	VOC/VOI reversions
EPI_ISL_657766	VOC/VOI reversions
EPI_ISL_656729	VOC/VOI reversions
EPI_ISL_656819	VOC/VOI reversions
EPI_ISL_656786	VOC/VOI reversions
EPI_ISL_656781	VOC/VOI reversions
EPI_ISL_656738	VOC/VOI reversions
EPI_ISL_656730	VOC/VOI reversions
EPI_ISL_657502	VOC/VOI reversions
EPI_ISL_657799	VOC/VOI reversions
EPI_ISL_658240	VOC/VOI reversions
EPI_ISL_657638	VOC/VOI reversions
EPI_ISL_658833	VOC/VOI reversions
EPI_ISL_658217	VOC/VOI reversions
EPI_ISL_659422	VOC/VOI reversions
EPI_ISL_659551	VOC/VOI reversions
EPI_ISL_659411	VOC/VOI reversions
EPI_ISL_659724	VOC/VOI reversions
EPI_ISL_659310	VOC/VOI reversions
EPI_ISL_659435	VOC/VOI reversions
EPI_ISL_657719	VOC/VOI reversions
EPI_ISL_657653	VOC/VOI reversions
EPI_ISL_659662	VOC/VOI reversions
EPI_ISL_658314	VOC/VOI reversions
EPI_ISL_658267	VOC/VOI reversions
EPI_ISL_658249	VOC/VOI reversions
EPI_ISL_657661	VOC/VOI reversions
EPI_ISL_658112	VOC/VOI reversions
EPI_ISL_658222	VOC/VOI reversions
EPI_ISL_659599	VOC/VOI reversions
EPI_ISL_657838	VOC/VOI reversions
EPI_ISL_655453	VOC/VOI reversions
EPI_ISL_654866	Early intermediates,BEAST
EPI_ISL_660541	Early intermediates,BEAST
EPI_ISL_661702	VOC/VOI reversions
EPI_ISL_664599	VOC/VOI reversions
EPI_ISL_664600	VOC/VOI reversions
EPI_ISL_664602	VOC/VOI reversions
EPI_ISL_665644	VOC/VOI reversions
EPI_ISL_663100	VOC/VOI reversions
EPI_ISL_665643	VOC/VOI reversions
EPI_ISL_664601	VOC/VOI reversions
EPI_ISL_665633	VOC/VOI reversions
EPI_ISL_665636	VOC/VOI reversions
EPI_ISL_661581	VOC/VOI reversions
EPI_ISL_661488	VOC/VOI reversions
EPI_ISL_661538	VOC/VOI reversions
EPI_ISL_661546	VOC/VOI reversions
EPI_ISL_665640	VOC/VOI reversions
EPI_ISL_665635	VOC/VOI reversions
EPI_ISL_661386	VOC/VOI reversions
EPI_ISL_661883	VOC/VOI reversions
EPI_ISL_661654	VOC/VOI reversions
EPI_ISL_661641	VOC/VOI reversions
EPI_ISL_661625	VOC/VOI reversions
EPI_ISL_665642	VOC/VOI reversions
EPI_ISL_661943	VOC/VOI reversions
EPI_ISL_661707	VOC/VOI reversions
EPI_ISL_661821	VOC/VOI reversions
EPI_ISL_661516	VOC/VOI reversions
EPI_ISL_661822	VOC/VOI reversions
EPI_ISL_661814	VOC/VOI reversions
EPI_ISL_665639	VOC/VOI reversions
EPI_ISL_661793	VOC/VOI reversions
EPI_ISL_661769	VOC/VOI reversions
EPI_ISL_661705	VOC/VOI reversions
EPI_ISL_665634	VOC/VOI reversions
EPI_ISL_661739	VOC/VOI reversions
EPI_ISL_661843	VOC/VOI reversions
EPI_ISL_661838	VOC/VOI reversions
EPI_ISL_661896	VOC/VOI reversions
EPI_ISL_661921	VOC/VOI reversions
EPI_ISL_661662	VOC/VOI reversions
EPI_ISL_661750	VOC/VOI reversions
EPI_ISL_665637	VOC/VOI reversions
EPI_ISL_665645	VOC/VOI reversions
EPI_ISL_661794	VOC/VOI reversions
EPI_ISL_661646	VOC/VOI reversions
EPI_ISL_661652	VOC/VOI reversions
EPI_ISL_661897	VOC/VOI reversions
EPI_ISL_661711	VOC/VOI reversions
EPI_ISL_661687	VOC/VOI reversions
EPI_ISL_661732	VOC/VOI reversions
EPI_ISL_661743	VOC/VOI reversions
EPI_ISL_661845	VOC/VOI reversions
EPI_ISL_661874	VOC/VOI reversions
EPI_ISL_661844	VOC/VOI reversions
EPI_ISL_661717	VOC/VOI reversions
EPI_ISL_661729	VOC/VOI reversions
EPI_ISL_662462	VOC/VOI reversions
EPI_ISL_661656	VOC/VOI reversions
EPI_ISL_665632	VOC/VOI reversions
EPI_ISL_661797	VOC/VOI reversions
EPI_ISL_661752	VOC/VOI reversions
EPI_ISL_661854	VOC/VOI reversions
EPI_ISL_661779	VOC/VOI reversions
EPI_ISL_661902	VOC/VOI reversions
EPI_ISL_661721	VOC/VOI reversions
EPI_ISL_661815	VOC/VOI reversions
EPI_ISL_661953	VOC/VOI reversions
EPI_ISL_661918	VOC/VOI reversions
EPI_ISL_665638	VOC/VOI reversions
EPI_ISL_661954	VOC/VOI reversions
EPI_ISL_661876	VOC/VOI reversions
EPI_ISL_661886	VOC/VOI reversions
EPI_ISL_661747	VOC/VOI reversions
EPI_ISL_661759	VOC/VOI reversions
EPI_ISL_661789	VOC/VOI reversions
EPI_ISL_665641	VOC/VOI reversions
EPI_ISL_668297	VOC/VOI reversions
EPI_ISL_668267	VOC/VOI reversions
EPI_ISL_668325	VOC/VOI reversions
EPI_ISL_668039	VOC/VOI reversions
EPI_ISL_668211	VOC/VOI reversions
EPI_ISL_668149	VOC/VOI reversions
EPI_ISL_668221	VOC/VOI reversions
EPI_ISL_667956	VOC/VOI reversions
EPI_ISL_668017	VOC/VOI reversions
EPI_ISL_668357	VOC/VOI reversions
EPI_ISL_667949	VOC/VOI reversions
EPI_ISL_667903	VOC/VOI reversions
EPI_ISL_667951	VOC/VOI reversions
EPI_ISL_668051	VOC/VOI reversions
EPI_ISL_668213	VOC/VOI reversions
EPI_ISL_668385	VOC/VOI reversions
EPI_ISL_667916	VOC/VOI reversions
EPI_ISL_667914	VOC/VOI reversions
EPI_ISL_667882	VOC/VOI reversions
EPI_ISL_668170	VOC/VOI reversions
EPI_ISL_667974	VOC/VOI reversions
EPI_ISL_668599	VOC/VOI reversions
EPI_ISL_668598	VOC/VOI reversions
EPI_ISL_668600	VOC/VOI reversions
EPI_ISL_667926	VOC/VOI reversions
EPI_ISL_668349	VOC/VOI reversions
EPI_ISL_668347	VOC/VOI reversions
EPI_ISL_667811	VOC/VOI reversions
EPI_ISL_668313	VOC/VOI reversions
EPI_ISL_667850	VOC/VOI reversions
EPI_ISL_668306	VOC/VOI reversions
EPI_ISL_668152	VOC/VOI reversions
EPI_ISL_668131	VOC/VOI reversions
EPI_ISL_668371	VOC/VOI reversions
EPI_ISL_668210	VOC/VOI reversions
EPI_ISL_668227	VOC/VOI reversions
EPI_ISL_668219	VOC/VOI reversions
EPI_ISL_668318	VOC/VOI reversions
EPI_ISL_668007	VOC/VOI reversions
EPI_ISL_668289	VOC/VOI reversions
EPI_ISL_668283	VOC/VOI reversions
EPI_ISL_668018	VOC/VOI reversions
EPI_ISL_667899	VOC/VOI reversions
EPI_ISL_668155	VOC/VOI reversions
EPI_ISL_667818	VOC/VOI reversions
EPI_ISL_668104	VOC/VOI reversions
EPI_ISL_668040	VOC/VOI reversions
EPI_ISL_668376	VOC/VOI reversions
EPI_ISL_667834	VOC/VOI reversions
EPI_ISL_667837	VOC/VOI reversions
EPI_ISL_668252	VOC/VOI reversions
EPI_ISL_667845	VOC/VOI reversions
EPI_ISL_668003	VOC/VOI reversions
EPI_ISL_668109	VOC/VOI reversions
EPI_ISL_667892	VOC/VOI reversions
EPI_ISL_668100	VOC/VOI reversions
EPI_ISL_667846	VOC/VOI reversions
EPI_ISL_668188	VOC/VOI reversions
EPI_ISL_667964	VOC/VOI reversions
EPI_ISL_667839	VOC/VOI reversions
EPI_ISL_675768	VOC/VOI reversions
EPI_ISL_675379	VOC/VOI reversions
EPI_ISL_676289	VOC/VOI reversions
EPI_ISL_675429	VOC/VOI reversions
EPI_ISL_673238	VOC/VOI reversions
EPI_ISL_673860	VOC/VOI reversions
EPI_ISL_675338	VOC/VOI reversions
EPI_ISL_675342	VOC/VOI reversions
EPI_ISL_675463	VOC/VOI reversions
EPI_ISL_675846	VOC/VOI reversions
EPI_ISL_675234	VOC/VOI reversions
EPI_ISL_675793	VOC/VOI reversions
EPI_ISL_675080	VOC/VOI reversions
EPI_ISL_675856	VOC/VOI reversions
EPI_ISL_675995	VOC/VOI reversions
EPI_ISL_675967	VOC/VOI reversions
EPI_ISL_675730	VOC/VOI reversions
EPI_ISL_675199	VOC/VOI reversions
EPI_ISL_675365	VOC/VOI reversions
EPI_ISL_675549	VOC/VOI reversions
EPI_ISL_673339	VOC/VOI reversions
EPI_ISL_676146	VOC/VOI reversions
EPI_ISL_676218	VOC/VOI reversions
EPI_ISL_675606	VOC/VOI reversions
EPI_ISL_676185	VOC/VOI reversions
EPI_ISL_676012	VOC/VOI reversions
EPI_ISL_676305	VOC/VOI reversions
EPI_ISL_673858	VOC/VOI reversions
EPI_ISL_675353	VOC/VOI reversions
EPI_ISL_675769	VOC/VOI reversions
EPI_ISL_675860	VOC/VOI reversions
EPI_ISL_675773	VOC/VOI reversions
EPI_ISL_675864	VOC/VOI reversions
EPI_ISL_673703	VOC/VOI reversions
EPI_ISL_675932	VOC/VOI reversions
EPI_ISL_675948	VOC/VOI reversions
EPI_ISL_675928	VOC/VOI reversions
EPI_ISL_675386	VOC/VOI reversions
EPI_ISL_673872	VOC/VOI reversions
EPI_ISL_675989	VOC/VOI reversions
EPI_ISL_675294	VOC/VOI reversions
EPI_ISL_673432	VOC/VOI reversions
EPI_ISL_675249	VOC/VOI reversions
EPI_ISL_673868	VOC/VOI reversions
EPI_ISL_675421	VOC/VOI reversions
EPI_ISL_675056	VOC/VOI reversions
EPI_ISL_675396	VOC/VOI reversions
EPI_ISL_675384	VOC/VOI reversions
EPI_ISL_675173	VOC/VOI reversions
EPI_ISL_674823	VOC/VOI reversions
EPI_ISL_674872	VOC/VOI reversions
EPI_ISL_673265	VOC/VOI reversions
EPI_ISL_673243	VOC/VOI reversions
EPI_ISL_675465	VOC/VOI reversions
EPI_ISL_673325	VOC/VOI reversions
EPI_ISL_673639	VOC/VOI reversions
EPI_ISL_673264	VOC/VOI reversions
EPI_ISL_673401	VOC/VOI reversions
EPI_ISL_674873	VOC/VOI reversions
EPI_ISL_673840	VOC/VOI reversions
EPI_ISL_673370	VOC/VOI reversions
EPI_ISL_673634	VOC/VOI reversions
EPI_ISL_674125	VOC/VOI reversions
EPI_ISL_673257	VOC/VOI reversions
EPI_ISL_673355	VOC/VOI reversions
EPI_ISL_673407	VOC/VOI reversions
EPI_ISL_673403	VOC/VOI reversions
EPI_ISL_674920	VOC/VOI reversions
EPI_ISL_673294	VOC/VOI reversions
EPI_ISL_673359	VOC/VOI reversions
EPI_ISL_673700	VOC/VOI reversions
EPI_ISL_673336	VOC/VOI reversions
EPI_ISL_673304	VOC/VOI reversions
EPI_ISL_673319	VOC/VOI reversions
EPI_ISL_673406	VOC/VOI reversions
EPI_ISL_673285	VOC/VOI reversions
EPI_ISL_673691	VOC/VOI reversions
EPI_ISL_673676	VOC/VOI reversions
EPI_ISL_673283	VOC/VOI reversions
EPI_ISL_675738	VOC/VOI reversions
EPI_ISL_674888	VOC/VOI reversions
EPI_ISL_675216	VOC/VOI reversions
EPI_ISL_674927	VOC/VOI reversions
EPI_ISL_674955	VOC/VOI reversions
EPI_ISL_673303	VOC/VOI reversions
EPI_ISL_675836	VOC/VOI reversions
EPI_ISL_676072	VOC/VOI reversions
EPI_ISL_675422	VOC/VOI reversions
EPI_ISL_675748	VOC/VOI reversions
EPI_ISL_675006	VOC/VOI reversions
EPI_ISL_675081	VOC/VOI reversions
EPI_ISL_674431	VOC/VOI reversions
EPI_ISL_676084	VOC/VOI reversions
EPI_ISL_675822	VOC/VOI reversions
EPI_ISL_674364	VOC/VOI reversions
EPI_ISL_675583	VOC/VOI reversions
EPI_ISL_675977	VOC/VOI reversions
EPI_ISL_675978	VOC/VOI reversions
EPI_ISL_674253	VOC/VOI reversions
EPI_ISL_675128	VOC/VOI reversions
EPI_ISL_675162	VOC/VOI reversions
EPI_ISL_674843	VOC/VOI reversions
EPI_ISL_675186	VOC/VOI reversions
EPI_ISL_674240	VOC/VOI reversions
EPI_ISL_675736	VOC/VOI reversions
EPI_ISL_676172	VOC/VOI reversions
EPI_ISL_674537	VOC/VOI reversions
EPI_ISL_676153	VOC/VOI reversions
EPI_ISL_673434	VOC/VOI reversions
EPI_ISL_673971	VOC/VOI reversions
EPI_ISL_673792	VOC/VOI reversions
EPI_ISL_675841	VOC/VOI reversions
EPI_ISL_674711	VOC/VOI reversions
EPI_ISL_673992	VOC/VOI reversions
EPI_ISL_673831	VOC/VOI reversions
EPI_ISL_673987	VOC/VOI reversions
EPI_ISL_675309	VOC/VOI reversions
EPI_ISL_673962	VOC/VOI reversions
EPI_ISL_673783	VOC/VOI reversions
EPI_ISL_673607	VOC/VOI reversions
EPI_ISL_673891	VOC/VOI reversions
EPI_ISL_673956	VOC/VOI reversions
EPI_ISL_673980	VOC/VOI reversions
EPI_ISL_673636	VOC/VOI reversions
EPI_ISL_673843	VOC/VOI reversions
EPI_ISL_673878	VOC/VOI reversions
EPI_ISL_674235	VOC/VOI reversions
EPI_ISL_673754	VOC/VOI reversions
EPI_ISL_674053	VOC/VOI reversions
EPI_ISL_673793	VOC/VOI reversions
EPI_ISL_674463	VOC/VOI reversions
EPI_ISL_673794	VOC/VOI reversions
EPI_ISL_674273	VOC/VOI reversions
EPI_ISL_674348	VOC/VOI reversions
EPI_ISL_674350	VOC/VOI reversions
EPI_ISL_673820	VOC/VOI reversions
EPI_ISL_673592	VOC/VOI reversions
EPI_ISL_674237	VOC/VOI reversions
EPI_ISL_673746	VOC/VOI reversions
EPI_ISL_674407	VOC/VOI reversions
EPI_ISL_674583	VOC/VOI reversions
EPI_ISL_673942	VOC/VOI reversions
EPI_ISL_674166	VOC/VOI reversions
EPI_ISL_673780	VOC/VOI reversions
EPI_ISL_673797	VOC/VOI reversions
EPI_ISL_675044	VOC/VOI reversions
EPI_ISL_674715	VOC/VOI reversions
EPI_ISL_674776	VOC/VOI reversions
EPI_ISL_673419	VOC/VOI reversions
EPI_ISL_673692	VOC/VOI reversions
EPI_ISL_673518	VOC/VOI reversions
EPI_ISL_674759	VOC/VOI reversions
EPI_ISL_673752	VOC/VOI reversions
EPI_ISL_673748	VOC/VOI reversions
EPI_ISL_673728	VOC/VOI reversions
EPI_ISL_673622	VOC/VOI reversions
EPI_ISL_673724	VOC/VOI reversions
EPI_ISL_673786	VOC/VOI reversions
EPI_ISL_676373	VOC/VOI reversions
EPI_ISL_673749	VOC/VOI reversions
EPI_ISL_675830	VOC/VOI reversions
EPI_ISL_675789	VOC/VOI reversions
EPI_ISL_674990	VOC/VOI reversions
EPI_ISL_673926	VOC/VOI reversions
EPI_ISL_673915	VOC/VOI reversions
EPI_ISL_673892	VOC/VOI reversions
EPI_ISL_674703	VOC/VOI reversions
EPI_ISL_674038	VOC/VOI reversions
EPI_ISL_673882	VOC/VOI reversions
EPI_ISL_674780	VOC/VOI reversions
EPI_ISL_674941	VOC/VOI reversions
EPI_ISL_674029	VOC/VOI reversions
EPI_ISL_674552	VOC/VOI reversions
EPI_ISL_674086	VOC/VOI reversions
EPI_ISL_674806	VOC/VOI reversions
EPI_ISL_674802	VOC/VOI reversions
EPI_ISL_674801	VOC/VOI reversions
EPI_ISL_674559	VOC/VOI reversions
EPI_ISL_673883	VOC/VOI reversions
EPI_ISL_674163	VOC/VOI reversions
EPI_ISL_674155	VOC/VOI reversions
EPI_ISL_673475	VOC/VOI reversions
EPI_ISL_676136	VOC/VOI reversions
EPI_ISL_676030	VOC/VOI reversions
EPI_ISL_676032	VOC/VOI reversions
EPI_ISL_675709	VOC/VOI reversions
EPI_ISL_674395	VOC/VOI reversions
EPI_ISL_675704	VOC/VOI reversions
EPI_ISL_676170	VOC/VOI reversions
EPI_ISL_674180	VOC/VOI reversions
EPI_ISL_676039	VOC/VOI reversions
EPI_ISL_673681	VOC/VOI reversions
EPI_ISL_675758	VOC/VOI reversions
EPI_ISL_675744	VOC/VOI reversions
EPI_ISL_676128	VOC/VOI reversions
EPI_ISL_676064	VOC/VOI reversions
EPI_ISL_675970	VOC/VOI reversions
EPI_ISL_676270	VOC/VOI reversions
EPI_ISL_676278	VOC/VOI reversions
EPI_ISL_674551	VOC/VOI reversions
EPI_ISL_674144	VOC/VOI reversions
EPI_ISL_674017	VOC/VOI reversions
EPI_ISL_676183	VOC/VOI reversions
EPI_ISL_676197	VOC/VOI reversions
EPI_ISL_675767	VOC/VOI reversions
EPI_ISL_676140	VOC/VOI reversions
EPI_ISL_676222	VOC/VOI reversions
EPI_ISL_676224	VOC/VOI reversions
EPI_ISL_674194	VOC/VOI reversions
EPI_ISL_676261	VOC/VOI reversions
EPI_ISL_676264	VOC/VOI reversions
EPI_ISL_676301	VOC/VOI reversions
EPI_ISL_673662	VOC/VOI reversions
EPI_ISL_676034	VOC/VOI reversions
EPI_ISL_675714	VOC/VOI reversions
EPI_ISL_676066	VOC/VOI reversions
EPI_ISL_676074	VOC/VOI reversions
EPI_ISL_675745	VOC/VOI reversions
EPI_ISL_676078	VOC/VOI reversions
EPI_ISL_674672	VOC/VOI reversions
EPI_ISL_674677	VOC/VOI reversions
EPI_ISL_674686	VOC/VOI reversions
EPI_ISL_674687	VOC/VOI reversions
EPI_ISL_674696	VOC/VOI reversions
EPI_ISL_674062	VOC/VOI reversions
EPI_ISL_674108	VOC/VOI reversions
EPI_ISL_674518	VOC/VOI reversions
EPI_ISL_674506	VOC/VOI reversions
EPI_ISL_674659	VOC/VOI reversions
EPI_ISL_674006	VOC/VOI reversions
EPI_ISL_674092	VOC/VOI reversions
EPI_ISL_674112	VOC/VOI reversions
EPI_ISL_674256	VOC/VOI reversions
EPI_ISL_674133	VOC/VOI reversions
EPI_ISL_674665	VOC/VOI reversions
EPI_ISL_676177	VOC/VOI reversions
EPI_ISL_674633	VOC/VOI reversions
EPI_ISL_674579	VOC/VOI reversions
EPI_ISL_676105	VOC/VOI reversions
EPI_ISL_676036	VOC/VOI reversions
EPI_ISL_675761	VOC/VOI reversions
EPI_ISL_676304	VOC/VOI reversions
EPI_ISL_674936	VOC/VOI reversions
EPI_ISL_674557	VOC/VOI reversions
EPI_ISL_675858	VOC/VOI reversions
EPI_ISL_674520	VOC/VOI reversions
EPI_ISL_676026	VOC/VOI reversions
EPI_ISL_676054	VOC/VOI reversions
EPI_ISL_673948	VOC/VOI reversions
EPI_ISL_674502	VOC/VOI reversions
EPI_ISL_674449	VOC/VOI reversions
EPI_ISL_674571	VOC/VOI reversions
EPI_ISL_674576	VOC/VOI reversions
EPI_ISL_674612	VOC/VOI reversions
EPI_ISL_676114	VOC/VOI reversions
EPI_ISL_673661	VOC/VOI reversions
EPI_ISL_673723	VOC/VOI reversions
EPI_ISL_673099	VOC/VOI reversions
EPI_ISL_673443	VOC/VOI reversions
EPI_ISL_673553	VOC/VOI reversions
EPI_ISL_673598	VOC/VOI reversions
EPI_ISL_673586	VOC/VOI reversions
EPI_ISL_673522	VOC/VOI reversions
EPI_ISL_673799	VOC/VOI reversions
EPI_ISL_673435	VOC/VOI reversions
EPI_ISL_672779	VOC/VOI reversions
EPI_ISL_673546	VOC/VOI reversions
EPI_ISL_673572	VOC/VOI reversions
EPI_ISL_673560	VOC/VOI reversions
EPI_ISL_673781	VOC/VOI reversions
EPI_ISL_673507	VOC/VOI reversions
EPI_ISL_673578	VOC/VOI reversions
EPI_ISL_673525	VOC/VOI reversions
EPI_ISL_673531	VOC/VOI reversions
EPI_ISL_673600	VOC/VOI reversions
EPI_ISL_673477	VOC/VOI reversions
EPI_ISL_676414	VOC/VOI reversions
EPI_ISL_673534	VOC/VOI reversions
EPI_ISL_673492	VOC/VOI reversions
EPI_ISL_673524	VOC/VOI reversions
EPI_ISL_673452	VOC/VOI reversions
EPI_ISL_672757	VOC/VOI reversions
EPI_ISL_679279	VOC/VOI reversions
EPI_ISL_679288	VOC/VOI reversions
EPI_ISL_681143	VOC/VOI reversions
EPI_ISL_679267	VOC/VOI reversions
EPI_ISL_679273	VOC/VOI reversions
EPI_ISL_679304	VOC/VOI reversions
EPI_ISL_679312	VOC/VOI reversions
EPI_ISL_679256	VOC/VOI reversions
EPI_ISL_679306	VOC/VOI reversions
EPI_ISL_679302	VOC/VOI reversions
EPI_ISL_679974	VOC/VOI reversions
EPI_ISL_679442	VOC/VOI reversions
EPI_ISL_679166	VOC/VOI reversions
EPI_ISL_679433	VOC/VOI reversions
EPI_ISL_679274	VOC/VOI reversions
EPI_ISL_679252	VOC/VOI reversions
EPI_ISL_679437	VOC/VOI reversions
EPI_ISL_679420	VOC/VOI reversions
EPI_ISL_679254	VOC/VOI reversions
EPI_ISL_678953	VOC/VOI reversions
EPI_ISL_678940	VOC/VOI reversions
EPI_ISL_679253	VOC/VOI reversions
EPI_ISL_679435	VOC/VOI reversions
EPI_ISL_679298	VOC/VOI reversions
EPI_ISL_678960	VOC/VOI reversions
EPI_ISL_679240	VOC/VOI reversions
EPI_ISL_679424	VOC/VOI reversions
EPI_ISL_679264	VOC/VOI reversions
EPI_ISL_679290	VOC/VOI reversions
EPI_ISL_679299	VOC/VOI reversions
EPI_ISL_679300	VOC/VOI reversions
EPI_ISL_679313	VOC/VOI reversions
EPI_ISL_679417	VOC/VOI reversions
EPI_ISL_679272	VOC/VOI reversions
EPI_ISL_679775	VOC/VOI reversions
EPI_ISL_679763	VOC/VOI reversions
EPI_ISL_679771	VOC/VOI reversions
EPI_ISL_679641	VOC/VOI reversions
EPI_ISL_679765	VOC/VOI reversions
EPI_ISL_679776	VOC/VOI reversions
EPI_ISL_679816	VOC/VOI reversions
EPI_ISL_679784	VOC/VOI reversions
EPI_ISL_678879	VOC/VOI reversions
EPI_ISL_679774	VOC/VOI reversions
EPI_ISL_679651	VOC/VOI reversions
EPI_ISL_679767	VOC/VOI reversions
EPI_ISL_678874	VOC/VOI reversions
EPI_ISL_679787	VOC/VOI reversions
EPI_ISL_679697	VOC/VOI reversions
EPI_ISL_679283	VOC/VOI reversions
EPI_ISL_679883	VOC/VOI reversions
EPI_ISL_679278	VOC/VOI reversions
EPI_ISL_679748	VOC/VOI reversions
EPI_ISL_678904	VOC/VOI reversions
EPI_ISL_679768	VOC/VOI reversions
EPI_ISL_679257	VOC/VOI reversions
EPI_ISL_679286	VOC/VOI reversions
EPI_ISL_679259	VOC/VOI reversions
EPI_ISL_679262	VOC/VOI reversions
EPI_ISL_679263	VOC/VOI reversions
EPI_ISL_678715	VOC/VOI reversions
EPI_ISL_679841	VOC/VOI reversions
EPI_ISL_679165	VOC/VOI reversions
EPI_ISL_679761	VOC/VOI reversions
EPI_ISL_679661	VOC/VOI reversions
EPI_ISL_679764	VOC/VOI reversions
EPI_ISL_679778	VOC/VOI reversions
EPI_ISL_679422	VOC/VOI reversions
EPI_ISL_681619	VOC/VOI reversions
EPI_ISL_681662	VOC/VOI reversions
EPI_ISL_681649	VOC/VOI reversions
EPI_ISL_681514	VOC/VOI reversions
EPI_ISL_681424	VOC/VOI reversions
EPI_ISL_681609	VOC/VOI reversions
EPI_ISL_681525	VOC/VOI reversions
EPI_ISL_681445	VOC/VOI reversions
EPI_ISL_681653	VOC/VOI reversions
EPI_ISL_681565	VOC/VOI reversions
EPI_ISL_681595	VOC/VOI reversions
EPI_ISL_681423	VOC/VOI reversions
EPI_ISL_681390	VOC/VOI reversions
EPI_ISL_681465	VOC/VOI reversions
EPI_ISL_681606	VOC/VOI reversions
EPI_ISL_681347	VOC/VOI reversions
EPI_ISL_681410	VOC/VOI reversions
EPI_ISL_681491	VOC/VOI reversions
EPI_ISL_681629	VOC/VOI reversions
EPI_ISL_681558	VOC/VOI reversions
EPI_ISL_681563	VOC/VOI reversions
EPI_ISL_681381	VOC/VOI reversions
EPI_ISL_681564	VOC/VOI reversions
EPI_ISL_681647	VOC/VOI reversions
EPI_ISL_681529	VOC/VOI reversions
EPI_ISL_681367	VOC/VOI reversions
EPI_ISL_681520	VOC/VOI reversions
EPI_ISL_681505	VOC/VOI reversions
EPI_ISL_683465	VOC/VOI reversions
EPI_ISL_683807	VOC/VOI reversions
EPI_ISL_683461	VOC/VOI reversions
EPI_ISL_683473	VOC/VOI reversions
EPI_ISL_683471	VOC/VOI reversions
EPI_ISL_683464	VOC/VOI reversions
EPI_ISL_683470	VOC/VOI reversions
EPI_ISL_683466	VOC/VOI reversions
EPI_ISL_683469	VOC/VOI reversions
EPI_ISL_683463	VOC/VOI reversions
EPI_ISL_683467	VOC/VOI reversions
EPI_ISL_683468	VOC/VOI reversions
EPI_ISL_683462	VOC/VOI reversions
EPI_ISL_683472	VOC/VOI reversions
EPI_ISL_685780	Early intermediates,BEAST
EPI_ISL_685585	Early intermediates,BEAST
EPI_ISL_685584	Early intermediates,BEAST
EPI_ISL_693400	VOC/VOI reversions
EPI_ISL_693402	VOC/VOI reversions
EPI_ISL_693333	VOC/VOI reversions
EPI_ISL_693404	VOC/VOI reversions
EPI_ISL_693401	VOC/VOI reversions
EPI_ISL_693399	VOC/VOI reversions
EPI_ISL_693403	VOC/VOI reversions
EPI_ISL_693397	VOC/VOI reversions
EPI_ISL_693290	Early intermediates,BEAST
EPI_ISL_693398	VOC/VOI reversions
EPI_ISL_702073	VOC/VOI reversions
EPI_ISL_704920	VOC/VOI reversions
EPI_ISL_704773	VOC/VOI reversions
EPI_ISL_702319	VOC/VOI reversions
EPI_ISL_705173	VOC/VOI reversions
EPI_ISL_702447	VOC/VOI reversions
EPI_ISL_704770	VOC/VOI reversions
EPI_ISL_705139	VOC/VOI reversions
EPI_ISL_701881	VOC/VOI reversions
EPI_ISL_705178	VOC/VOI reversions
EPI_ISL_704862	VOC/VOI reversions
EPI_ISL_701947	VOC/VOI reversions
EPI_ISL_704843	VOC/VOI reversions
EPI_ISL_701993	VOC/VOI reversions
EPI_ISL_704832	VOC/VOI reversions
EPI_ISL_704818	VOC/VOI reversions
EPI_ISL_702622	VOC/VOI reversions
EPI_ISL_702668	VOC/VOI reversions
EPI_ISL_701930	VOC/VOI reversions
EPI_ISL_704919	VOC/VOI reversions
EPI_ISL_705157	VOC/VOI reversions
EPI_ISL_702640	VOC/VOI reversions
EPI_ISL_704899	VOC/VOI reversions
EPI_ISL_701848	VOC/VOI reversions
EPI_ISL_702712	VOC/VOI reversions
EPI_ISL_704924	VOC/VOI reversions
EPI_ISL_702329	VOC/VOI reversions
EPI_ISL_701843	VOC/VOI reversions
EPI_ISL_704875	VOC/VOI reversions
EPI_ISL_704913	VOC/VOI reversions
EPI_ISL_704828	VOC/VOI reversions
EPI_ISL_701675	VOC/VOI reversions
EPI_ISL_702376	VOC/VOI reversions
EPI_ISL_701729	VOC/VOI reversions
EPI_ISL_702965	VOC/VOI reversions
EPI_ISL_702384	VOC/VOI reversions
EPI_ISL_703055	VOC/VOI reversions
EPI_ISL_703151	VOC/VOI reversions
EPI_ISL_702350	VOC/VOI reversions
EPI_ISL_704876	VOC/VOI reversions
EPI_ISL_702732	VOC/VOI reversions
EPI_ISL_701932	VOC/VOI reversions
EPI_ISL_705069	VOC/VOI reversions
EPI_ISL_703244	VOC/VOI reversions
EPI_ISL_702351	VOC/VOI reversions
EPI_ISL_702793	VOC/VOI reversions
EPI_ISL_703169	VOC/VOI reversions
EPI_ISL_702762	VOC/VOI reversions
EPI_ISL_702673	VOC/VOI reversions
EPI_ISL_704628	VOC/VOI reversions
EPI_ISL_702670	VOC/VOI reversions
EPI_ISL_702586	VOC/VOI reversions
EPI_ISL_702497	VOC/VOI reversions
EPI_ISL_702317	VOC/VOI reversions
EPI_ISL_702304	VOC/VOI reversions
EPI_ISL_702088	VOC/VOI reversions
EPI_ISL_701673	VOC/VOI reversions
EPI_ISL_703154	VOC/VOI reversions
EPI_ISL_702065	VOC/VOI reversions
EPI_ISL_703209	VOC/VOI reversions
EPI_ISL_702962	VOC/VOI reversions
EPI_ISL_704598	VOC/VOI reversions
EPI_ISL_703140	VOC/VOI reversions
EPI_ISL_703164	VOC/VOI reversions
EPI_ISL_702111	VOC/VOI reversions
EPI_ISL_702265	VOC/VOI reversions
EPI_ISL_702167	VOC/VOI reversions
EPI_ISL_702654	VOC/VOI reversions
EPI_ISL_703180	VOC/VOI reversions
EPI_ISL_701977	VOC/VOI reversions
EPI_ISL_702412	VOC/VOI reversions
EPI_ISL_703014	VOC/VOI reversions
EPI_ISL_701782	VOC/VOI reversions
EPI_ISL_702338	VOC/VOI reversions
EPI_ISL_701706	VOC/VOI reversions
EPI_ISL_702178	VOC/VOI reversions
EPI_ISL_702074	VOC/VOI reversions
EPI_ISL_704626	VOC/VOI reversions
EPI_ISL_703081	VOC/VOI reversions
EPI_ISL_704619	VOC/VOI reversions
EPI_ISL_703229	VOC/VOI reversions
EPI_ISL_701776	VOC/VOI reversions
EPI_ISL_704635	VOC/VOI reversions
EPI_ISL_704246	VOC/VOI reversions
EPI_ISL_704823	VOC/VOI reversions
EPI_ISL_704820	VOC/VOI reversions
EPI_ISL_704637	VOC/VOI reversions
EPI_ISL_704623	VOC/VOI reversions
EPI_ISL_704622	VOC/VOI reversions
EPI_ISL_704638	VOC/VOI reversions
EPI_ISL_704332	VOC/VOI reversions
EPI_ISL_704831	VOC/VOI reversions
EPI_ISL_704627	VOC/VOI reversions
EPI_ISL_704620	VOC/VOI reversions
EPI_ISL_703196	VOC/VOI reversions
EPI_ISL_703218	VOC/VOI reversions
EPI_ISL_703234	VOC/VOI reversions
EPI_ISL_704625	VOC/VOI reversions
EPI_ISL_704599	VOC/VOI reversions
EPI_ISL_704624	VOC/VOI reversions
EPI_ISL_704898	VOC/VOI reversions
EPI_ISL_704634	VOC/VOI reversions
EPI_ISL_702312	VOC/VOI reversions
EPI_ISL_703119	VOC/VOI reversions
EPI_ISL_704633	VOC/VOI reversions
EPI_ISL_701801	VOC/VOI reversions
EPI_ISL_704621	VOC/VOI reversions
EPI_ISL_702366	VOC/VOI reversions
EPI_ISL_702205	VOC/VOI reversions
EPI_ISL_704603	VOC/VOI reversions
EPI_ISL_703214	VOC/VOI reversions
EPI_ISL_704719	VOC/VOI reversions
EPI_ISL_704925	VOC/VOI reversions
EPI_ISL_704933	VOC/VOI reversions
EPI_ISL_704784	VOC/VOI reversions
EPI_ISL_702243	VOC/VOI reversions
EPI_ISL_702339	VOC/VOI reversions
EPI_ISL_704715	VOC/VOI reversions
EPI_ISL_704959	VOC/VOI reversions
EPI_ISL_702092	VOC/VOI reversions
EPI_ISL_704683	VOC/VOI reversions
EPI_ISL_705112	VOC/VOI reversions
EPI_ISL_703697	VOC/VOI reversions
EPI_ISL_705138	VOC/VOI reversions
EPI_ISL_702268	VOC/VOI reversions
EPI_ISL_702282	VOC/VOI reversions
EPI_ISL_702237	VOC/VOI reversions
EPI_ISL_702297	VOC/VOI reversions
EPI_ISL_702291	VOC/VOI reversions
EPI_ISL_702302	VOC/VOI reversions
EPI_ISL_704765	VOC/VOI reversions
EPI_ISL_702345	VOC/VOI reversions
EPI_ISL_705164	VOC/VOI reversions
EPI_ISL_704884	VOC/VOI reversions
EPI_ISL_704651	VOC/VOI reversions
EPI_ISL_704629	VOC/VOI reversions
EPI_ISL_702331	VOC/VOI reversions
EPI_ISL_704654	VOC/VOI reversions
EPI_ISL_704662	VOC/VOI reversions
EPI_ISL_704664	VOC/VOI reversions
EPI_ISL_704636	VOC/VOI reversions
EPI_ISL_704786	VOC/VOI reversions
EPI_ISL_704606	VOC/VOI reversions
EPI_ISL_704630	VOC/VOI reversions
EPI_ISL_704693	VOC/VOI reversions
EPI_ISL_704699	VOC/VOI reversions
EPI_ISL_704705	VOC/VOI reversions
EPI_ISL_704735	VOC/VOI reversions
EPI_ISL_704909	VOC/VOI reversions
EPI_ISL_702340	VOC/VOI reversions
EPI_ISL_704631	VOC/VOI reversions
EPI_ISL_702250	VOC/VOI reversions
EPI_ISL_704752	VOC/VOI reversions
EPI_ISL_702256	VOC/VOI reversions
EPI_ISL_704772	VOC/VOI reversions
EPI_ISL_704802	VOC/VOI reversions
EPI_ISL_704613	VOC/VOI reversions
EPI_ISL_703874	VOC/VOI reversions
EPI_ISL_704611	VOC/VOI reversions
EPI_ISL_704429	VOC/VOI reversions
EPI_ISL_704666	VOC/VOI reversions
EPI_ISL_704754	VOC/VOI reversions
EPI_ISL_704610	VOC/VOI reversions
EPI_ISL_703989	VOC/VOI reversions
EPI_ISL_703859	VOC/VOI reversions
EPI_ISL_704725	VOC/VOI reversions
EPI_ISL_704799	VOC/VOI reversions
EPI_ISL_704175	VOC/VOI reversions
EPI_ISL_704750	VOC/VOI reversions
EPI_ISL_702177	VOC/VOI reversions
EPI_ISL_703933	VOC/VOI reversions
EPI_ISL_704648	VOC/VOI reversions
EPI_ISL_704809	VOC/VOI reversions
EPI_ISL_704367	VOC/VOI reversions
EPI_ISL_702263	VOC/VOI reversions
EPI_ISL_702277	VOC/VOI reversions
EPI_ISL_704797	VOC/VOI reversions
EPI_ISL_704237	VOC/VOI reversions
EPI_ISL_704777	VOC/VOI reversions
EPI_ISL_704749	VOC/VOI reversions
EPI_ISL_704258	VOC/VOI reversions
EPI_ISL_704612	VOC/VOI reversions
EPI_ISL_704722	VOC/VOI reversions
EPI_ISL_704775	VOC/VOI reversions
EPI_ISL_703358	VOC/VOI reversions
EPI_ISL_702185	VOC/VOI reversions
EPI_ISL_704595	VOC/VOI reversions
EPI_ISL_702365	VOC/VOI reversions
EPI_ISL_702168	VOC/VOI reversions
EPI_ISL_704292	VOC/VOI reversions
EPI_ISL_704616	VOC/VOI reversions
EPI_ISL_704632	VOC/VOI reversions
EPI_ISL_705022	VOC/VOI reversions
EPI_ISL_704646	VOC/VOI reversions
EPI_ISL_704816	VOC/VOI reversions
EPI_ISL_702330	VOC/VOI reversions
EPI_ISL_704867	VOC/VOI reversions
EPI_ISL_704944	VOC/VOI reversions
EPI_ISL_704806	VOC/VOI reversions
EPI_ISL_704826	VOC/VOI reversions
EPI_ISL_704964	VOC/VOI reversions
EPI_ISL_704967	VOC/VOI reversions
EPI_ISL_703033	VOC/VOI reversions
EPI_ISL_704602	VOC/VOI reversions
EPI_ISL_702979	VOC/VOI reversions
EPI_ISL_702791	VOC/VOI reversions
EPI_ISL_702927	VOC/VOI reversions
EPI_ISL_705033	VOC/VOI reversions
EPI_ISL_704601	VOC/VOI reversions
EPI_ISL_704768	VOC/VOI reversions
EPI_ISL_704641	VOC/VOI reversions
EPI_ISL_704941	VOC/VOI reversions
EPI_ISL_704969	VOC/VOI reversions
EPI_ISL_704972	VOC/VOI reversions
EPI_ISL_704822	VOC/VOI reversions
EPI_ISL_705000	VOC/VOI reversions
EPI_ISL_705008	VOC/VOI reversions
EPI_ISL_705017	VOC/VOI reversions
EPI_ISL_705019	VOC/VOI reversions
EPI_ISL_704936	VOC/VOI reversions
EPI_ISL_704930	VOC/VOI reversions
EPI_ISL_705151	VOC/VOI reversions
EPI_ISL_704856	VOC/VOI reversions
EPI_ISL_704996	VOC/VOI reversions
EPI_ISL_704998	VOC/VOI reversions
EPI_ISL_704971	VOC/VOI reversions
EPI_ISL_704834	VOC/VOI reversions
EPI_ISL_704990	VOC/VOI reversions
EPI_ISL_704771	VOC/VOI reversions
EPI_ISL_705020	VOC/VOI reversions
EPI_ISL_704835	VOC/VOI reversions
EPI_ISL_704985	VOC/VOI reversions
EPI_ISL_702232	VOC/VOI reversions
EPI_ISL_704762	VOC/VOI reversions
EPI_ISL_705055	VOC/VOI reversions
EPI_ISL_705057	VOC/VOI reversions
EPI_ISL_705063	VOC/VOI reversions
EPI_ISL_705065	VOC/VOI reversions
EPI_ISL_702039	VOC/VOI reversions
EPI_ISL_705079	VOC/VOI reversions
EPI_ISL_704639	VOC/VOI reversions
EPI_ISL_705044	VOC/VOI reversions
EPI_ISL_704940	VOC/VOI reversions
EPI_ISL_704618	VOC/VOI reversions
EPI_ISL_704659	VOC/VOI reversions
EPI_ISL_704656	VOC/VOI reversions
EPI_ISL_704640	VOC/VOI reversions
EPI_ISL_704643	VOC/VOI reversions
EPI_ISL_704600	VOC/VOI reversions
EPI_ISL_704617	VOC/VOI reversions
EPI_ISL_704604	VOC/VOI reversions
EPI_ISL_704763	VOC/VOI reversions
EPI_ISL_704932	VOC/VOI reversions
EPI_ISL_703054	VOC/VOI reversions
EPI_ISL_704755	VOC/VOI reversions
EPI_ISL_705130	VOC/VOI reversions
EPI_ISL_705114	VOC/VOI reversions
EPI_ISL_705029	VOC/VOI reversions
EPI_ISL_702918	VOC/VOI reversions
EPI_ISL_705103	VOC/VOI reversions
EPI_ISL_704748	VOC/VOI reversions
EPI_ISL_705082	VOC/VOI reversions
EPI_ISL_705039	VOC/VOI reversions
EPI_ISL_705071	VOC/VOI reversions
EPI_ISL_704740	VOC/VOI reversions
EPI_ISL_702816	VOC/VOI reversions
EPI_ISL_701683	VOC/VOI reversions
EPI_ISL_702804	VOC/VOI reversions
EPI_ISL_704605	VOC/VOI reversions
EPI_ISL_704995	VOC/VOI reversions
EPI_ISL_702963	VOC/VOI reversions
EPI_ISL_703137	VOC/VOI reversions
EPI_ISL_702344	VOC/VOI reversions
EPI_ISL_704230	VOC/VOI reversions
EPI_ISL_702165	VOC/VOI reversions
EPI_ISL_702174	VOC/VOI reversions
EPI_ISL_702069	VOC/VOI reversions
EPI_ISL_702132	VOC/VOI reversions
EPI_ISL_702258	VOC/VOI reversions
EPI_ISL_702231	VOC/VOI reversions
EPI_ISL_702233	VOC/VOI reversions
EPI_ISL_702314	VOC/VOI reversions
EPI_ISL_702046	VOC/VOI reversions
EPI_ISL_702315	VOC/VOI reversions
EPI_ISL_702276	VOC/VOI reversions
EPI_ISL_702274	VOC/VOI reversions
EPI_ISL_702035	VOC/VOI reversions
EPI_ISL_702199	VOC/VOI reversions
EPI_ISL_702229	VOC/VOI reversions
EPI_ISL_702062	VOC/VOI reversions
EPI_ISL_702359	VOC/VOI reversions
EPI_ISL_702081	VOC/VOI reversions
EPI_ISL_702352	VOC/VOI reversions
EPI_ISL_702193	VOC/VOI reversions
EPI_ISL_702337	VOC/VOI reversions
EPI_ISL_702323	VOC/VOI reversions
EPI_ISL_702072	VOC/VOI reversions
EPI_ISL_702220	VOC/VOI reversions
EPI_ISL_702333	VOC/VOI reversions
EPI_ISL_702183	VOC/VOI reversions
EPI_ISL_702048	VOC/VOI reversions
EPI_ISL_702112	VOC/VOI reversions
EPI_ISL_702327	VOC/VOI reversions
EPI_ISL_702313	VOC/VOI reversions
EPI_ISL_702085	VOC/VOI reversions
EPI_ISL_702316	VOC/VOI reversions
EPI_ISL_702300	VOC/VOI reversions
EPI_ISL_702281	VOC/VOI reversions
EPI_ISL_702249	VOC/VOI reversions
EPI_ISL_702248	VOC/VOI reversions
EPI_ISL_702197	VOC/VOI reversions
EPI_ISL_702182	VOC/VOI reversions
EPI_ISL_702100	VOC/VOI reversions
EPI_ISL_702228	VOC/VOI reversions
EPI_ISL_702335	VOC/VOI reversions
EPI_ISL_702361	VOC/VOI reversions
EPI_ISL_702246	VOC/VOI reversions
EPI_ISL_702098	VOC/VOI reversions
EPI_ISL_702042	VOC/VOI reversions
EPI_ISL_702036	VOC/VOI reversions
EPI_ISL_702126	VOC/VOI reversions
EPI_ISL_702247	VOC/VOI reversions
EPI_ISL_702255	VOC/VOI reversions
EPI_ISL_702096	VOC/VOI reversions
EPI_ISL_702093	VOC/VOI reversions
EPI_ISL_702162	VOC/VOI reversions
EPI_ISL_702169	VOC/VOI reversions
EPI_ISL_704759	VOC/VOI reversions
EPI_ISL_702239	VOC/VOI reversions
EPI_ISL_704757	VOC/VOI reversions
EPI_ISL_702037	VOC/VOI reversions
EPI_ISL_702353	VOC/VOI reversions
EPI_ISL_702056	VOC/VOI reversions
EPI_ISL_702226	VOC/VOI reversions
EPI_ISL_702156	VOC/VOI reversions
EPI_ISL_702204	VOC/VOI reversions
EPI_ISL_702309	VOC/VOI reversions
EPI_ISL_702200	VOC/VOI reversions
EPI_ISL_702254	VOC/VOI reversions
EPI_ISL_702253	VOC/VOI reversions
EPI_ISL_702033	VOC/VOI reversions
EPI_ISL_702238	VOC/VOI reversions
EPI_ISL_702117	VOC/VOI reversions
EPI_ISL_702170	VOC/VOI reversions
EPI_ISL_702192	VOC/VOI reversions
EPI_ISL_702105	VOC/VOI reversions
EPI_ISL_702119	VOC/VOI reversions
EPI_ISL_702284	VOC/VOI reversions
EPI_ISL_702090	VOC/VOI reversions
[truncated: 7,004 more rows]
