# Supplementary material for: The molecular epidemiology of multiple zoonotic origins of SARS-CoV-2
Source: Science. 2022 Jul 26:eabp8337. doi: 10.1126/science.abp8337 (PMC9348752; doi:10.1126/science.abp8337)
Supplement: Supplementary file 3 — Data S1 to S3 [file science.abp8337_sm_data_s1_to_s3.zip › science.abp8337_sm_data_s2.tsv]

Accession	Location	Analysis
NC_045512	GenBank	Sarbecoviruses
KY417145	GenBank	Sarbecoviruses
LC556375	GenBank	Sarbecoviruses
MG772933	GenBank	Sarbecoviruses
MG772934	GenBank	Sarbecoviruses
MT121216	GenBank	Sarbecoviruses
MW251308	GenBank	Sarbecoviruses
NMDC60013002-09	China National Microbiological Data Center	Early intermediates,BEAST
NMDC60013002-06	China National Microbiological Data Center	Early intermediates,BEAST
OK426947	GenBank	Global reversions
OK426417	GenBank	Global reversions
OK427107	GenBank	Global reversions
OK426403	GenBank	Global reversions
OK426966	GenBank	Global reversions
OK426464	GenBank	Global reversions
OK426567	GenBank	Global reversions
OK426597	GenBank	Global reversions
OK426971	GenBank	Global reversions
OK426871	GenBank	Global reversions
OK426814	GenBank	Global reversions
OK426444	GenBank	Global reversions
OK427058	GenBank	Global reversions
OK426773	GenBank	Global reversions
OK426395	GenBank	Global reversions
OK426935	GenBank	Global reversions
OK426896	GenBank	Global reversions
OK427171	GenBank	Global reversions
OK426909	GenBank	Global reversions
OK427006	GenBank	Global reversions
OK427017	GenBank	Global reversions
OK426673	GenBank	Global reversions
OK427045	GenBank	Global reversions
OK427009	GenBank	Global reversions
OK426770	GenBank	Global reversions
OK426406	GenBank	Global reversions
OK427077	GenBank	Global reversions
OK426407	GenBank	Global reversions
OK426934	GenBank	Global reversions
OK426897	GenBank	Global reversions
OK427025	GenBank	Global reversions
OK426741	GenBank	Global reversions
OK426678	GenBank	Global reversions
OK426936	GenBank	Global reversions
OK426969	GenBank	Global reversions
OK426684	GenBank	Global reversions
OK427071	GenBank	Global reversions
OK426713	GenBank	Global reversions
OK426756	GenBank	Global reversions
OK426677	GenBank	Global reversions
OK427095	GenBank	Global reversions
OK426690	GenBank	Global reversions
OK427020	GenBank	Global reversions
OK427110	GenBank	Global reversions
OK426618	GenBank	Global reversions
OK426559	GenBank	Global reversions
OK426507	GenBank	Global reversions
OK426612	GenBank	Global reversions
OK426811	GenBank	Global reversions
OK427133	GenBank	Global reversions
OK427055	GenBank	Global reversions
OK426727	GenBank	Global reversions
OK427137	GenBank	Global reversions
OK426686	GenBank	Global reversions
OK427104	GenBank	Global reversions
OK426573	GenBank	Global reversions
OK426585	GenBank	Global reversions
OK427056	GenBank	Global reversions
OK426997	GenBank	Global reversions
OK426644	GenBank	Global reversions
OK426835	GenBank	Global reversions
OK427111	GenBank	Global reversions
OK426436	GenBank	Global reversions
OK426776	GenBank	Global reversions
OK426856	GenBank	Global reversions
OK426975	GenBank	Global reversions
OK426837	GenBank	Global reversions
OK426426	GenBank	Global reversions
OK426457	GenBank	Global reversions
OK426476	GenBank	Global reversions
OK426181	GenBank	Global reversions
OK426867	GenBank	Global reversions
OK427049	GenBank	Global reversions
OK426705	GenBank	Global reversions
OK426991	GenBank	Global reversions
OK426906	GenBank	Global reversions
OK426442	GenBank	Global reversions
OK426732	GenBank	Global reversions
OK426549	GenBank	Global reversions
OK426799	GenBank	Global reversions
OK426614	GenBank	Global reversions
OK426968	GenBank	Global reversions
OK427087	GenBank	Global reversions
OK426511	GenBank	Global reversions
OK427190	GenBank	Global reversions
OK426794	GenBank	Global reversions
OK427069	GenBank	Global reversions
OK426431	GenBank	Global reversions
OK426715	GenBank	Global reversions
OK426529	GenBank	Global reversions
OK426639	GenBank	Global reversions
OK426581	GenBank	Global reversions
OK426737	GenBank	Global reversions
OK426922	GenBank	Global reversions
OK426863	GenBank	Global reversions
OK426827	GenBank	Global reversions
OK427113	GenBank	Global reversions
OK426813	GenBank	Global reversions
OK426738	GenBank	Global reversions
OK426500	GenBank	Global reversions
OK426625	GenBank	Global reversions
OK426700	GenBank	Global reversions
OK427169	GenBank	Global reversions
OK426689	GenBank	Global reversions
OK426394	GenBank	Global reversions
OK426576	GenBank	Global reversions
OK426851	GenBank	Global reversions
OK426832	GenBank	Global reversions
OK427041	GenBank	Global reversions
OK426649	GenBank	Global reversions
OK426990	GenBank	Global reversions
OK426726	GenBank	Global reversions
OK427036	GenBank	Global reversions
OK426890	GenBank	Global reversions
OK427037	GenBank	Global reversions
OK427152	GenBank	Global reversions
OK426505	GenBank	Global reversions
OK426583	GenBank	Global reversions
OK426607	GenBank	Global reversions
OK426786	GenBank	Global reversions
OK426509	GenBank	Global reversions
OK427032	GenBank	Global reversions
OK426994	GenBank	Global reversions
OK426785	GenBank	Global reversions
OK426600	GenBank	Global reversions
OK427124	GenBank	Global reversions
OK427034	GenBank	Global reversions
OK426859	GenBank	Global reversions
OK427176	GenBank	Global reversions
OK426599	GenBank	Global reversions
OK427139	GenBank	Global reversions
OK427082	GenBank	Global reversions
OK427012	GenBank	Global reversions
OK426808	GenBank	Global reversions
OK426628	GenBank	Global reversions
OK427018	GenBank	Global reversions
OK426938	GenBank	Global reversions
OK426497	GenBank	Global reversions
OK426884	GenBank	Global reversions
OK426782	GenBank	Global reversions
OK426551	GenBank	Global reversions
OK427193	GenBank	Global reversions
OK426655	GenBank	Global reversions
OK427088	GenBank	Global reversions
OK426887	GenBank	Global reversions
OK426730	GenBank	Global reversions
OK427091	GenBank	Global reversions
OK426961	GenBank	Global reversions
OK426447	GenBank	Global reversions
OK426416	GenBank	Global reversions
OK427060	GenBank	Global reversions
OK427089	GenBank	Global reversions
OK426757	GenBank	Global reversions
OK426460	GenBank	Global reversions
OK426881	GenBank	Global reversions
OK426537	GenBank	Global reversions
OK426400	GenBank	Global reversions
OK426424	GenBank	Global reversions
OK426699	GenBank	Global reversions
OK427083	GenBank	Global reversions
OK426478	GenBank	Global reversions
OK426418	GenBank	Global reversions
OK426973	GenBank	Global reversions
OK426783	GenBank	Global reversions
OK426986	GenBank	Global reversions
OK426933	GenBank	Global reversions
OK426569	GenBank	Global reversions
OK426723	GenBank	Global reversions
OK427150	GenBank	Global reversions
OK426795	GenBank	Global reversions
OK426433	GenBank	Global reversions
OK426978	GenBank	Global reversions
OK426419	GenBank	Global reversions
OK426765	GenBank	Global reversions
OK426742	GenBank	Global reversions
OK426565	GenBank	Global reversions
OK427008	GenBank	Global reversions
OK426840	GenBank	Global reversions
OK427186	GenBank	Global reversions
OK426454	GenBank	Global reversions
OK427123	GenBank	Global reversions
OK427063	GenBank	Global reversions
OK426560	GenBank	Global reversions
OK426838	GenBank	Global reversions
OK427021	GenBank	Global reversions
OK426849	GenBank	Global reversions
OK426895	GenBank	Global reversions
OK426714	GenBank	Global reversions
OK426719	GenBank	Global reversions
OK426810	GenBank	Global reversions
OK426740	GenBank	Global reversions
OK426465	GenBank	Global reversions
OK426238	GenBank	Global reversions
OK426262	GenBank	Global reversions
OK427090	GenBank	Global reversions
OK426304	GenBank	Global reversions
OK427161	GenBank	Global reversions
OK426759	GenBank	Global reversions
OK426774	GenBank	Global reversions
OK426833	GenBank	Global reversions
OK427019	GenBank	Global reversions
OK426423	GenBank	Global reversions
OK426963	GenBank	Global reversions
OK426630	GenBank	Global reversions
OK427081	GenBank	Global reversions
OK426825	GenBank	Global reversions
OK433522	GenBank	Global reversions
OK427065	GenBank	Global reversions
OK426473	GenBank	Global reversions
OK426450	GenBank	Global reversions
OK426397	GenBank	Global reversions
OK426532	GenBank	Global reversions
OK427160	GenBank	Global reversions
OK426952	GenBank	Global reversions
OK426899	GenBank	Global reversions
OK426588	GenBank	Global reversions
OK427172	GenBank	Global reversions
OK426471	GenBank	Global reversions
OK426818	GenBank	Global reversions
OK427073	GenBank	Global reversions
OK426541	GenBank	Global reversions
OK426072	GenBank	Global reversions
OK426110	GenBank	Global reversions
OK427075	GenBank	Global reversions
OK426694	GenBank	Global reversions
OK427101	GenBank	Global reversions
OK426702	GenBank	Global reversions
OK426791	GenBank	Global reversions
OK433305	GenBank	Global reversions
OK427184	GenBank	Global reversions
OK426842	GenBank	Global reversions
OK426561	GenBank	Global reversions
OK667443	GenBank	Global reversions
OL432545	GenBank	Global reversions
OK450550	GenBank	Global reversions
OK451548	GenBank	Global reversions
OK377137	GenBank	Global reversions
OK361151	GenBank	Global reversions
OK437487	GenBank	Global reversions
OK045781	GenBank	Global reversions
OM135869	GenBank	Global reversions
OL779377	GenBank	Global reversions
OL913033	GenBank	Global reversions
OK443001	GenBank	Global reversions
OU858049	GenBank	Global reversions
OL336698	GenBank	Global reversions
OL352284	GenBank	Global reversions
OL352272	GenBank	Global reversions
OL425172	GenBank	Global reversions
OL433086	GenBank	Global reversions
OK377666	GenBank	Global reversions
OK377663	GenBank	Global reversions
OL913031	GenBank	Global reversions
OU849457	GenBank	Global reversions
OV386888	GenBank	Global reversions
OU986097	GenBank	Global reversions
OV010346	GenBank	Global reversions
OV121846	GenBank	Global reversions
OV092266	GenBank	Global reversions
OV383179	GenBank	Global reversions
OL352277	GenBank	Global reversions
OL739871	GenBank	Global reversions
OL739872	GenBank	Global reversions
OL352294	GenBank	Global reversions
OL739865	GenBank	Global reversions
OK510507	GenBank	Global reversions
OL441788	GenBank	Global reversions
OL352280	GenBank	Global reversions
OL913029	GenBank	Global reversions
OL640791	GenBank	Global reversions
OL640808	GenBank	Global reversions
OL640819	GenBank	Global reversions
OL640781	GenBank	Global reversions
OL640787	GenBank	Global reversions
OL640786	GenBank	Global reversions
OU842583	GenBank	Global reversions
OL352282	GenBank	Global reversions
OL348697	GenBank	Global reversions
OL913030	GenBank	Global reversions
OL352270	GenBank	Global reversions
OK348723	GenBank	Global reversions
OK626877	GenBank	Global reversions
OK427084	GenBank	Global reversions
OK356425	GenBank	Global reversions
OK356421	GenBank	Global reversions
OL447966	GenBank	Global reversions
OK515422	GenBank	Global reversions
OM181449	GenBank	Global reversions
OK190637	GenBank	Global reversions
OL445826	GenBank	Global reversions
OL305030	GenBank	Global reversions
OU845886	GenBank	Global reversions
OK254073	GenBank	Global reversions
OK254074	GenBank	Global reversions
OK254075	GenBank	Global reversions
OK336349	GenBank	Global reversions
OK254059	GenBank	Global reversions
OK376368	GenBank	Global reversions
OL321721	GenBank	Global reversions
OK467936	GenBank	Global reversions
OL336630	GenBank	Global reversions
OK467922	GenBank	Global reversions
OL304951	GenBank	Global reversions
OK336325	GenBank	Global reversions
OM019130	GenBank	Global reversions
OK190649	GenBank	Global reversions
OL640833	GenBank	Global reversions
OL640831	GenBank	Global reversions
OL640832	GenBank	Global reversions
OK376365	GenBank	Global reversions
OK356431	GenBank	Global reversions
OK467879	GenBank	Global reversions
OV091879	GenBank	Global reversions
OU966715	GenBank	Global reversions
OU791948	GenBank	Global reversions
OU957690	GenBank	Global reversions
OV107912	GenBank	Global reversions
OU958067	GenBank	Global reversions
OU974433	GenBank	Global reversions
OU819769	GenBank	Global reversions
OU991311	GenBank	Global reversions
OU829791	GenBank	Global reversions
OU883618	GenBank	Global reversions
OU868676	GenBank	Global reversions
OU752541	GenBank	Global reversions
OV356378	GenBank	Global reversions
OU981492	GenBank	Global reversions
OU909355	GenBank	Global reversions
OU898139	GenBank	Global reversions
OK433617	GenBank	Global reversions
OU895786	GenBank	Global reversions
OL622838	GenBank	Global reversions
OK427027	GenBank	Global reversions
OU727768	GenBank	Global reversions
OU718786	GenBank	Global reversions
OU598686	GenBank	Global reversions
OV339671	GenBank	Global reversions
OU888621	GenBank	Global reversions
OU947756	GenBank	Global reversions
OU910759	GenBank	Global reversions
OV089209	GenBank	Global reversions
OV064815	GenBank	Global reversions
OU959819	GenBank	Global reversions
OU957774	GenBank	Global reversions
OU957439	GenBank	Global reversions
OU857942	GenBank	Global reversions
OU957739	GenBank	Global reversions
OK426166	GenBank	Global reversions
OU957446	GenBank	Global reversions
OU953554	GenBank	Global reversions
OU787171	GenBank	Global reversions
OU881781	GenBank	Global reversions
OU985255	GenBank	Global reversions
OU315370	GenBank	Global reversions
OU763231	GenBank	Global reversions
OU898915	GenBank	Global reversions
OU822451	GenBank	Global reversions
OU476976	GenBank	Global reversions
OK376359	GenBank	Global reversions
OV037807	GenBank	Global reversions
OU765717	GenBank	Global reversions
OU993497	GenBank	Global reversions
OU888997	GenBank	Global reversions
OU717030	GenBank	Global reversions
OU503704	GenBank	Global reversions
OU961665	GenBank	Global reversions
OU906499	GenBank	Global reversions
OL336696	GenBank	Global reversions
OV109929	GenBank	Global reversions
OU815892	GenBank	Global reversions
OU296722	GenBank	Global reversions
OL389157	GenBank	Global reversions
OM180081	GenBank	Global reversions
OM180082	GenBank	Global reversions
OL382066	GenBank	Global reversions
OM037347	GenBank	Global reversions
OM182132	GenBank	Global reversions
OK356466	GenBank	Global reversions
OK356470	GenBank	Global reversions
OK190614	GenBank	Global reversions
OK190613	GenBank	Global reversions
OK427183	GenBank	Global reversions
OK427051	GenBank	Global reversions
OU953249	GenBank	Global reversions
OU953462	GenBank	Global reversions
OK426496	GenBank	Global reversions
OK426575	GenBank	Global reversions
OK426736	GenBank	Global reversions
OK426402	GenBank	Global reversions
OK426520	GenBank	Global reversions
OK426393	GenBank	Global reversions
OU957793	GenBank	Global reversions
OV035741	GenBank	Global reversions
OV035432	GenBank	Global reversions
OV040660	GenBank	Global reversions
OU957773	GenBank	Global reversions
OV373921	GenBank	Global reversions
OV109602	GenBank	Global reversions
OU899935	GenBank	Global reversions
OV375155	GenBank	Global reversions
OU968152	GenBank	Global reversions
OU842766	GenBank	Global reversions
OU959808	GenBank	Global reversions
OU958079	GenBank	Global reversions
OV077677	GenBank	Global reversions
OK336281	GenBank	Global reversions
OK336282	GenBank	Global reversions
OU909992	GenBank	Global reversions
OV077647	GenBank	Global reversions
OU837523	GenBank	Global reversions
OU848596	GenBank	Global reversions
OU978280	GenBank	Global reversions
OL321662	GenBank	Global reversions
OU957438	GenBank	Global reversions
OU857523	GenBank	Global reversions
OV103574	GenBank	Global reversions
OV119041	GenBank	Global reversions
OL589641	GenBank	Global reversions
OU592698	GenBank	Global reversions
OL546796	GenBank	Global reversions
OU898162	GenBank	Global reversions
OV035350	GenBank	Global reversions
OV359439	GenBank	Global reversions
OL442180	GenBank	Global reversions
OU897687	GenBank	Global reversions
OK356473	GenBank	Global reversions
OK356472	GenBank	Global reversions
OU905215	GenBank	Global reversions
OK356432	GenBank	Global reversions
OK356410	GenBank	Global reversions
OL321658	GenBank	Global reversions
OL321691	GenBank	Global reversions
OL336616	GenBank	Global reversions
OL321689	GenBank	Global reversions
OK467946	GenBank	Global reversions
OK626804	GenBank	Global reversions
OK556791	GenBank	Global reversions
OK487595	GenBank	Global reversions
OK487637	GenBank	Global reversions
OM019132	GenBank	Global reversions
OM019126	GenBank	Global reversions
OL640784	GenBank	Global reversions
OK356468	GenBank	Global reversions
OK356461	GenBank	Global reversions
OK189637	GenBank	Global reversions
OK189619	GenBank	Global reversions
OM019133	GenBank	Global reversions
OM019137	GenBank	Global reversions
OK190651	GenBank	Global reversions
OK377667	GenBank	Global reversions
OU957950	GenBank	Global reversions
OV077707	GenBank	Global reversions
OL395648	GenBank	Global reversions
OK518986	GenBank	Global reversions
OU953018	GenBank	Global reversions
OK376363	GenBank	Global reversions
OK365797	GenBank	Global reversions
OK336231	GenBank	Global reversions
OK254112	GenBank	Global reversions
OK336289	GenBank	Global reversions
OK189611	GenBank	Global reversions
OK336249	GenBank	Global reversions
OK336229	GenBank	Global reversions
OK336228	GenBank	Global reversions
OK087380	GenBank	Global reversions
OK608585	GenBank	Global reversions
OK189612	GenBank	Global reversions
OK336247	GenBank	Global reversions
OK487608	GenBank	Global reversions
OK254056	GenBank	Global reversions
OK053154	GenBank	Global reversions
OL321703	GenBank	Global reversions
OV089845	GenBank	Global reversions
OK513122	GenBank	Global reversions
OU837551	GenBank	Global reversions
OK326761	GenBank	Global reversions
OU959900	GenBank	Global reversions
OK453396	GenBank	Global reversions
OL520600	GenBank	Global reversions
OK543906	GenBank	Global reversions
OL528597	GenBank	Global reversions
OK608067	GenBank	Global reversions
OL488452	GenBank	Global reversions
OL460308	GenBank	Global reversions
OK280822	GenBank	Global reversions
OK403010	GenBank	Global reversions
OL529434	GenBank	Global reversions
OL487738	GenBank	Global reversions
OL520639	GenBank	Global reversions
OL502368	GenBank	Global reversions
OL325330	GenBank	Global reversions
OM185384	GenBank	Global reversions
OK008831	GenBank	Global reversions
OL238579	GenBank	Global reversions
OL655561	GenBank	Global reversions
OL655526	GenBank	Global reversions
OL743631	GenBank	Global reversions
OK487348	GenBank	Global reversions
OK441693	GenBank	Global reversions
OK370624	GenBank	Global reversions
OK373161	GenBank	Global reversions
OK460708	GenBank	Global reversions
OL429849	GenBank	Global reversions
OL480878	GenBank	Global reversions
OK542564	GenBank	Global reversions
OK629862	GenBank	Global reversions
OK523023	GenBank	Global reversions
OK427879	GenBank	Global reversions
OK537980	GenBank	Global reversions
OK372512	GenBank	Global reversions
OL779601	GenBank	Global reversions
OK506670	GenBank	Global reversions
OL519944	GenBank	Global reversions
OL510251	GenBank	Global reversions
OL486706	GenBank	Global reversions
OK607142	GenBank	Global reversions
OK373796	GenBank	Global reversions
OK426237	GenBank	Global reversions
OK636152	GenBank	Global reversions
OK558013	GenBank	Global reversions
OM131606	GenBank	Global reversions
OV402176	GenBank	Global reversions
OK581537	GenBank	Global reversions
OU952749	GenBank	Global reversions
OL640783	GenBank	Global reversions
MZ702482	GenBank	Global reversions
OL640830	GenBank	Global reversions
OL640829	GenBank	Global reversions
OL640795	GenBank	Global reversions
OL640823	GenBank	Global reversions
OL640822	GenBank	Global reversions
OU763029	GenBank	Global reversions
OL336624	GenBank	Global reversions
MZ572205	GenBank	Global reversions
OK558012	GenBank	Global reversions
OL831043	GenBank	Global reversions
OM131608	GenBank	Global reversions
OM131610	GenBank	Global reversions
OM131613	GenBank	Global reversions
OM131611	GenBank	Global reversions
OK398456	GenBank	Global reversions
OL442182	GenBank	Global reversions
OV390754	GenBank	Global reversions
OV010388	GenBank	Global reversions
OV373812	GenBank	Global reversions
OV003430	GenBank	Global reversions
OU898862	GenBank	Global reversions
OV038648	GenBank	Global reversions
OK433347	GenBank	Global reversions
OL413478	GenBank	Global reversions
OL413479	GenBank	Global reversions
OV035634	GenBank	Global reversions
OK336274	GenBank	Global reversions
OL352739	GenBank	Global reversions
OL601925	GenBank	Global reversions
OL601894	GenBank	Global reversions
OL601865	GenBank	Global reversions
OU745104	GenBank	Global reversions
OK443267	GenBank	Global reversions
OK452542	GenBank	Global reversions
OK591916	GenBank	Global reversions
OK520269	GenBank	Global reversions
OL501888	GenBank	Global reversions
OK190620	GenBank	Global reversions
OK190626	GenBank	Global reversions
OK190627	GenBank	Global reversions
OL442185	GenBank	Global reversions
OL831034	GenBank	Global reversions
OK361076	GenBank	Global reversions
OM193747	GenBank	Global reversions
OL515965	GenBank	Global reversions
OK563847	GenBank	Global reversions
OK567211	GenBank	Global reversions
OK199247	GenBank	Global reversions
OL612491	GenBank	Global reversions
OK629105	GenBank	Global reversions
OL520191	GenBank	Global reversions
OL395594	GenBank	Global reversions
OK487267	GenBank	Global reversions
OL568811	GenBank	Global reversions
OL427864	GenBank	Global reversions
OL401411	GenBank	Global reversions
OK434553	GenBank	Global reversions
MZ828267	GenBank	Global reversions
OU913394	GenBank	Global reversions
OL490713	GenBank	Global reversions
OK565980	GenBank	Global reversions
OL498551	GenBank	Global reversions
OK609652	GenBank	Global reversions
OL430681	GenBank	Global reversions
OK498513	GenBank	Global reversions
OL434317	GenBank	Global reversions
OL358767	GenBank	Global reversions
OK117212	GenBank	Global reversions
MZ837406	GenBank	Global reversions
OL499031	GenBank	Global reversions
OK368326	GenBank	Global reversions
OK124824	GenBank	Global reversions
OK711973	GenBank	Global reversions
OK477909	GenBank	Global reversions
OK338213	GenBank	Global reversions
OL502005	GenBank	Global reversions
OK611542	GenBank	Global reversions
OK571446	GenBank	Global reversions
OL512614	GenBank	Global reversions
OL606600	GenBank	Global reversions
OK603622	GenBank	Global reversions
MZ716327	GenBank	Global reversions
OL743564	GenBank	Global reversions
OL520386	GenBank	Global reversions
OL520442	GenBank	Global reversions
OK527099	GenBank	Global reversions
OL572652	GenBank	Global reversions
OK610613	GenBank	Global reversions
OK519539	GenBank	Global reversions
OL328763	GenBank	Global reversions
OK190647	GenBank	Global reversions
OK189650	GenBank	Global reversions
OK455971	GenBank	Global reversions
OK521500	GenBank	Global reversions
OL427479	GenBank	Global reversions
OL557188	GenBank	Global reversions
OL447769	GenBank	Global reversions
OK627113	GenBank	Global reversions
OK467883	GenBank	Global reversions
OL576307	GenBank	Global reversions
OK603434	GenBank	Global reversions
OK580393	GenBank	Global reversions
OL402768	GenBank	Global reversions
OL400562	GenBank	Global reversions
OK523495	GenBank	Global reversions
OK660577	GenBank	Global reversions
OK495597	GenBank	Global reversions
OK577359	GenBank	Global reversions
OK025421	GenBank	Global reversions
OU845957	GenBank	Global reversions
OL501963	GenBank	Global reversions
OL384416	GenBank	Global reversions
OL326502	GenBank	Global reversions
OK611970	GenBank	Global reversions
OL320436	GenBank	Global reversions
OK451610	GenBank	Global reversions
OK569294	GenBank	Global reversions
OL397881	GenBank	Global reversions
OK667439	GenBank	Global reversions
OK540938	GenBank	Global reversions
OK623110	GenBank	Global reversions
OK366411	GenBank	Global reversions
OL350267	GenBank	Global reversions
OL464324	GenBank	Global reversions
OL329964	GenBank	Global reversions
OK367945	GenBank	Global reversions
OL525749	GenBank	Global reversions
OK256825	GenBank	Global reversions
OK581237	GenBank	Global reversions
OK592258	GenBank	Global reversions
OL570856	GenBank	Global reversions
OL491607	GenBank	Global reversions
OK579256	GenBank	Global reversions
OL325021	GenBank	Global reversions
OL238260	GenBank	Global reversions
OL385346	GenBank	Global reversions
OL607066	GenBank	Global reversions
OL478834	GenBank	Global reversions
OL693849	GenBank	Global reversions
OK596455	GenBank	Global reversions
OL317455	GenBank	Global reversions
OK516784	GenBank	Global reversions
OK561252	GenBank	Global reversions
OK444712	GenBank	Global reversions
OL319258	GenBank	Global reversions
OL565822	GenBank	Global reversions
OL536323	GenBank	Global reversions
OL589640	GenBank	Global reversions
OL536324	GenBank	Global reversions
OL546722	GenBank	Global reversions
OK336322	GenBank	Global reversions
OK254078	GenBank	Global reversions
OK254050	GenBank	Global reversions
OK376317	GenBank	Global reversions
OK336238	GenBank	Global reversions
OK254121	GenBank	Global reversions
MZ707621	GenBank	Global reversions
OK356433	GenBank	Global reversions
OU952736	GenBank	Global reversions
OU910696	GenBank	Global reversions
OU966770	GenBank	Global reversions
OV374505	GenBank	Global reversions
OV358000	GenBank	Global reversions
OU837496	GenBank	Global reversions
OV313455	GenBank	Global reversions
OU835903	GenBank	Global reversions
OU763169	GenBank	Global reversions
OU787575	GenBank	Global reversions
OU686621	GenBank	Global reversions
OU915128	GenBank	Global reversions
OL779126	GenBank	Global reversions
OK626749	GenBank	Global reversions
OK626758	GenBank	Global reversions
OK626752	GenBank	Global reversions
OK626746	GenBank	Global reversions
OK626759	GenBank	Global reversions
OK626740	GenBank	Global reversions
OK626704	GenBank	Global reversions
OK626757	GenBank	Global reversions
OK626753	GenBank	Global reversions
OK626748	GenBank	Global reversions
OK626760	GenBank	Global reversions
OK626751	GenBank	Global reversions
OK539641	GenBank	Global reversions
OL989400	GenBank	Global reversions
OV398261	GenBank	Global reversions
OL305045	GenBank	Global reversions
OV317135	GenBank	Global reversions
OV114406	GenBank	Global reversions
OU734956	GenBank	Global reversions
OU846491	GenBank	Global reversions
OL352733	GenBank	Global reversions
OL352738	GenBank	Global reversions
OL352269	GenBank	Global reversions
OK626857	GenBank	Global reversions
OK336263	GenBank	Global reversions
OK189649	GenBank	Global reversions
OK189631	GenBank	Global reversions
OK190653	GenBank	Global reversions
OL589642	GenBank	Global reversions
OL589643	GenBank	Global reversions
OL442186	GenBank	Global reversions
OL442183	GenBank	Global reversions
OL442177	GenBank	Global reversions
OL442179	GenBank	Global reversions
OU910108	GenBank	Global reversions
OL601933	GenBank	Global reversions
OU839538	GenBank	Global reversions
OL442181	GenBank	Global reversions
OL691257	GenBank	Global reversions
OL691253	GenBank	Global reversions
OL691244	GenBank	Global reversions
OL691239	GenBank	Global reversions
OL691232	GenBank	Global reversions
OL691263	GenBank	Global reversions
OL691264	GenBank	Global reversions
OL691256	GenBank	Global reversions
OL691214	GenBank	Global reversions
OL351990	GenBank	Global reversions
OL352002	GenBank	Global reversions
OL351944	GenBank	Global reversions
OL691198	GenBank	Global reversions
OL691176	GenBank	Global reversions
OL691209	GenBank	Global reversions
OL691246	GenBank	Global reversions
OL691247	GenBank	Global reversions
OL691242	GenBank	Global reversions
OL691231	GenBank	Global reversions
OL691216	GenBank	Global reversions
OL352035	GenBank	Global reversions
OL352034	GenBank	Global reversions
OL691237	GenBank	Global reversions
OL691224	GenBank	Global reversions
OL691227	GenBank	Global reversions
OL691182	GenBank	Global reversions
OL691255	GenBank	Global reversions
OL691258	GenBank	Global reversions
OL691213	GenBank	Global reversions
OL352048	GenBank	Global reversions
OL352010	GenBank	Global reversions
OL351986	GenBank	Global reversions
OL351954	GenBank	Global reversions
OL352040	GenBank	Global reversions
OL691199	GenBank	Global reversions
OL691212	GenBank	Global reversions
OL691251	GenBank	Global reversions
OL351956	GenBank	Global reversions
OL352037	GenBank	Global reversions
OL351912	GenBank	Global reversions
OL691243	GenBank	Global reversions
OL691250	GenBank	Global reversions
OL691217	GenBank	Global reversions
OL351964	GenBank	Global reversions
OL691222	GenBank	Global reversions
OL352028	GenBank	Global reversions
OL351938	GenBank	Global reversions
OL352020	GenBank	Global reversions
OL351941	GenBank	Global reversions
OL351967	GenBank	Global reversions
OL351975	GenBank	Global reversions
OL351976	GenBank	Global reversions
OL351977	GenBank	Global reversions
OL352047	GenBank	Global reversions
OL351980	GenBank	Global reversions
OL351982	GenBank	Global reversions
OV118866	GenBank	Global reversions
OL521806	GenBank	Global reversions
OV247831	GenBank	Global reversions
OK452347	GenBank	Global reversions
OK505269	GenBank	Global reversions
OV077984	GenBank	Global reversions
OU753666	GenBank	Global reversions
OK635596	GenBank	Global reversions
OU910652	GenBank	Global reversions
OK336309	GenBank	Global reversions
OV109926	GenBank	Global reversions
OU844924	GenBank	Global reversions
MZ558053	GenBank	Global reversions
MZ558052	GenBank	Global reversions
OL536325	GenBank	Global reversions
OU896677	GenBank	Global reversions
OV018833	GenBank	Global reversions
OU735524	GenBank	Global reversions
OK467960	GenBank	Global reversions
OU978743	GenBank	Global reversions
OL442178	GenBank	Global reversions
OV115430	GenBank	Global reversions
OV018421	GenBank	Global reversions
OU724709	GenBank	Global reversions
OU838648	GenBank	Global reversions
OV369532	GenBank	Global reversions
OU857646	GenBank	Global reversions
OV401519	GenBank	Global reversions
OU843617	GenBank	Global reversions
OL546701	GenBank	Global reversions
OL536322	GenBank	Global reversions
OU843422	GenBank	Global reversions
OK087381	GenBank	Global reversions
OV365216	GenBank	Global reversions
OM019131	GenBank	Global reversions
OK190648	GenBank	Global reversions
OK356412	GenBank	Global reversions
OK189646	GenBank	Global reversions
OM180398	GenBank	Global reversions
OL351995	GenBank	Global reversions
OL352029	GenBank	Global reversions
OL352025	GenBank	Global reversions
OL691249	GenBank	Global reversions
OL351972	GenBank	Global reversions
OL351978	GenBank	Global reversions
OL352036	GenBank	Global reversions
OL351946	GenBank	Global reversions
OL352038	GenBank	Global reversions
OL351996	GenBank	Global reversions
OL351985	GenBank	Global reversions
OL351948	GenBank	Global reversions
OL351947	GenBank	Global reversions
OK377530	GenBank	Global reversions
OL351984	GenBank	Global reversions
OL351992	GenBank	Global reversions
OL352005	GenBank	Global reversions
OL352019	GenBank	Global reversions
OL352030	GenBank	Global reversions
OL351940	GenBank	Global reversions
OL352012	GenBank	Global reversions
OK467902	GenBank	Global reversions
OK465057	GenBank	Global reversions
OK537117	GenBank	Global reversions
OK376456	GenBank	Global reversions
OL351407	GenBank	Global reversions
OL351406	GenBank	Global reversions
OL351409	GenBank	Global reversions
OL351400	GenBank	Global reversions
OL351404	GenBank	Global reversions
OL351405	GenBank	Global reversions
OL351391	GenBank	Global reversions
OL351389	GenBank	Global reversions
OL351382	GenBank	Global reversions
OL351379	GenBank	Global reversions
OL351380	GenBank	Global reversions
OL351378	GenBank	Global reversions
OL351372	GenBank	Global reversions
OL351386	GenBank	Global reversions
OL351384	GenBank	Global reversions
OL351373	GenBank	Global reversions
OL351388	GenBank	Global reversions
OL351430	GenBank	Global reversions
OL351381	GenBank	Global reversions
OL351418	GenBank	Global reversions
OL351411	GenBank	Global reversions
OL351428	GenBank	Global reversions
OL351417	GenBank	Global reversions
OL351436	GenBank	Global reversions
OL351443	GenBank	Global reversions
OL351427	GenBank	Global reversions
OL351385	GenBank	Global reversions
OL351431	GenBank	Global reversions
OL351440	GenBank	Global reversions
OL351393	GenBank	Global reversions
OL351401	GenBank	Global reversions
OL351395	GenBank	Global reversions
OL351397	GenBank	Global reversions
OL351439	GenBank	Global reversions
OL351438	GenBank	Global reversions
OL351403	GenBank	Global reversions
OL351433	GenBank	Global reversions
OL351437	GenBank	Global reversions
OL351416	GenBank	Global reversions
OL351414	GenBank	Global reversions
OL351423	GenBank	Global reversions
OL351421	GenBank	Global reversions
OL351413	GenBank	Global reversions
OL351442	GenBank	Global reversions
OL351419	GenBank	Global reversions
OL351424	GenBank	Global reversions
OK377427	GenBank	Global reversions
OK607300	GenBank	Global reversions
OL740720	GenBank	Global reversions
OK633970	GenBank	Global reversions
OL520820	GenBank	Global reversions
OK518695	GenBank	Global reversions
OK352287	GenBank	Global reversions
OK387454	GenBank	Global reversions
OK407706	GenBank	Global reversions
OK667424	GenBank	Global reversions
OL607061	GenBank	Global reversions
OL374179	GenBank	Global reversions
OL391616	GenBank	Global reversions
OK612541	GenBank	Global reversions
OK567933	GenBank	Global reversions
OL392235	GenBank	Global reversions
OK450120	GenBank	Global reversions
OL385940	GenBank	Global reversions
OL394966	GenBank	Global reversions
OK336180	GenBank	Global reversions
OL350317	GenBank	Global reversions
OK541351	GenBank	Global reversions
OL395625	GenBank	Global reversions
OK447570	GenBank	Global reversions
OL584811	GenBank	Global reversions
OK377819	GenBank	Global reversions
OK629945	GenBank	Global reversions
OL478534	GenBank	Global reversions
MZ571487	GenBank	Global reversions
OK223091	GenBank	Global reversions
OL640815	GenBank	Global reversions
OL395305	GenBank	Global reversions
OK361446	GenBank	Global reversions
OK629422	GenBank	Global reversions
OL321114	GenBank	Global reversions
OL640778	GenBank	Global reversions
OL321708	GenBank	Global reversions
OV017699	GenBank	Global reversions
OK376433	GenBank	Global reversions
OK190640	GenBank	Global reversions
OL351969	GenBank	Global reversions
OK356471	GenBank	Global reversions
OK190636	GenBank	Global reversions
OK190643	GenBank	Global reversions
OK356446	GenBank	Global reversions
OK356442	GenBank	Global reversions
OL336664	GenBank	Global reversions
OK254094	GenBank	Global reversions
OK356462	GenBank	Global reversions
OL352736	GenBank	Global reversions
OK189627	GenBank	Global reversions
OK609906	GenBank	Global reversions
OL567378	GenBank	Global reversions
OK566438	GenBank	Global reversions
OK622279	GenBank	Global reversions
OL562249	GenBank	Global reversions
OL238373	GenBank	Global reversions
OK617934	GenBank	Global reversions
OL568536	GenBank	Global reversions
OK254101	GenBank	Global reversions
OU899459	GenBank	Global reversions
OU957877	GenBank	Global reversions
OV344926	GenBank	Global reversions
OU957575	GenBank	Global reversions
OU898370	GenBank	Global reversions
OV312176	GenBank	Global reversions
OV118074	GenBank	Global reversions
OL831042	GenBank	Global reversions
OL801320	GenBank	Global reversions
OK254115	GenBank	Global reversions
OK254063	GenBank	Global reversions
OK356453	GenBank	Global reversions
OK376378	GenBank	Global reversions
OK189624	GenBank	Global reversions
OU901687	GenBank	Global reversions
OK433430	GenBank	Global reversions
OK441802	GenBank	Global reversions
MZ914547	GenBank	Global reversions
OK348748	GenBank	Global reversions
OV154481	GenBank	Global reversions
OV114517	GenBank	Global reversions
OK377482	GenBank	Global reversions
OV359446	GenBank	Global reversions
OL336658	GenBank	Global reversions
OK635592	GenBank	Global reversions
OK190632	GenBank	Global reversions
OL640828	GenBank	Global reversions
OL640827	GenBank	Global reversions
OL640812	GenBank	Global reversions
OL640811	GenBank	Global reversions
OL640810	GenBank	Global reversions
OL640806	GenBank	Global reversions
OL640802	GenBank	Global reversions
OL640804	GenBank	Global reversions
OL640801	GenBank	Global reversions
OL640794	GenBank	Global reversions
OL640807	GenBank	Global reversions
OL640809	GenBank	Global reversions
OL640792	GenBank	Global reversions
OL640796	GenBank	Global reversions
OL640799	GenBank	Global reversions
OL640798	GenBank	Global reversions
OL640803	GenBank	Global reversions
OL640800	GenBank	Global reversions
OL640797	GenBank	Global reversions
OL640788	GenBank	Global reversions
OL640789	GenBank	Global reversions
OL640821	GenBank	Global reversions
OL640820	GenBank	Global reversions
OL640835	GenBank	Global reversions
OL640825	GenBank	Global reversions
OL640824	GenBank	Global reversions
OL640826	GenBank	Global reversions
OL640813	GenBank	Global reversions
OL640817	GenBank	Global reversions
OL640816	GenBank	Global reversions
OL640818	GenBank	Global reversions
OL640805	GenBank	Global reversions
OL640793	GenBank	Global reversions
OL640814	GenBank	Global reversions
OL640790	GenBank	Global reversions
OL640785	GenBank	Global reversions
OL640782	GenBank	Global reversions
OK359533	GenBank	Global reversions
OM131620	GenBank	Global reversions
OM131618	GenBank	Global reversions
OM131612	GenBank	Global reversions
OK467882	GenBank	Global reversions
OL351402	GenBank	Global reversions
OL351434	GenBank	Global reversions
OL321715	GenBank	Global reversions
OM131617	GenBank	Global reversions
OK336336	GenBank	Global reversions
OK356414	GenBank	Global reversions
OL321685	GenBank	Global reversions
OL321681	GenBank	Global reversions
OL321710	GenBank	Global reversions
OK626863	GenBank	Global reversions
OK254117	GenBank	Global reversions
OK254088	GenBank	Global reversions
OK254061	GenBank	Global reversions
OK104655	GenBank	Global reversions
OU909444	GenBank	Global reversions
OU962693	GenBank	Global reversions
OV345275	GenBank	Global reversions
OK356452	GenBank	Global reversions
OK376429	GenBank	Global reversions
OK254085	GenBank	Global reversions
OK626861	GenBank	Global reversions
OK336290	GenBank	Global reversions
OL831036	GenBank	Global reversions
OK356418	GenBank	Global reversions
OK626851	GenBank	Global reversions
OK556795	GenBank	Global reversions
OL305022	GenBank	Global reversions
OK487657	GenBank	Global reversions
OK376358	GenBank	Global reversions
OK336315	GenBank	Global reversions
OL442184	GenBank	Global reversions
OL305053	GenBank	Global reversions
OK336307	GenBank	Global reversions
OL375240	GenBank	Global reversions
OK336285	GenBank	Global reversions
OK336300	GenBank	Global reversions
OK336275	GenBank	Global reversions
OL321652	GenBank	Global reversions
OL321678	GenBank	Global reversions
MZ945494	GenBank	Global reversions
OK190639	GenBank	Global reversions
OK189642	GenBank	Global reversions
OK189635	GenBank	Global reversions
OK356427	GenBank	Global reversions
OL691600	GenBank	Global reversions
OL691593	GenBank	Global reversions
OL691594	GenBank	Global reversions
OL691592	GenBank	Global reversions
OL691599	GenBank	Global reversions
OL691601	GenBank	Global reversions
OL691591	GenBank	Global reversions
OL691597	GenBank	Global reversions
OL691596	GenBank	Global reversions
OL691595	GenBank	Global reversions
OL691598	GenBank	Global reversions
OK596154	GenBank	Global reversions
OK559328	GenBank	Global reversions
OK627027	GenBank	Global reversions
OL363900	GenBank	Global reversions
OK282342	GenBank	Global reversions
OK227143	GenBank	Global reversions
OV103623	GenBank	Global reversions
OV082041	GenBank	Global reversions
OU568515	GenBank	Global reversions
OV338185	GenBank	Global reversions
OL442176	GenBank	Global reversions
OU999411	GenBank	Global reversions
OU993370	GenBank	Global reversions
OU959155	GenBank	Global reversions
OU858094	GenBank	Global reversions
OV104042	GenBank	Global reversions
OU807502	GenBank	Global reversions
OL691281	GenBank	Global reversions
OL691278	GenBank	Global reversions
OL691276	GenBank	Global reversions
OL739864	GenBank	Global reversions
OK348785	GenBank	Global reversions
OK348772	GenBank	Global reversions
OL447442	GenBank	Global reversions
OK348786	GenBank	Global reversions
OL779113	GenBank	Global reversions
OL739874	GenBank	Global reversions
OL691289	GenBank	Global reversions
OL913056	GenBank	Global reversions
OL352740	GenBank	Global reversions
OK348764	GenBank	Global reversions
OL352732	GenBank	Global reversions
OL352285	GenBank	Global reversions
OL691204	GenBank	Global reversions
OL691225	GenBank	Global reversions
OL691219	GenBank	Global reversions
OL691207	GenBank	Global reversions
OL691179	GenBank	Global reversions
OL691188	GenBank	Global reversions
OK465038	GenBank	Global reversions
OL454624	GenBank	Global reversions
OL352276	GenBank	Global reversions
OK556823	GenBank	Global reversions
OL321727	GenBank	Global reversions
OK626793	GenBank	Global reversions
OL305052	GenBank	Global reversions
OK626846	GenBank	Global reversions
OK376366	GenBank	Global reversions
OK376306	GenBank	Global reversions
OK376367	GenBank	Global reversions
OK487592	GenBank	Global reversions
OL321722	GenBank	Global reversions
OK467930	GenBank	Global reversions
OK336283	GenBank	Global reversions
OK467920	GenBank	Global reversions
OK376320	GenBank	Global reversions
OK467943	GenBank	Global reversions
OK467907	GenBank	Global reversions
OK626841	GenBank	Global reversions
OK626835	GenBank	Global reversions
OK626811	GenBank	Global reversions
OK556845	GenBank	Global reversions
OK467887	GenBank	Global reversions
OK487665	GenBank	Global reversions
OK487613	GenBank	Global reversions
OK376322	GenBank	Global reversions
OK336284	GenBank	Global reversions
OK336319	GenBank	Global reversions
OK254108	GenBank	Global reversions
OK254052	GenBank	Global reversions
OK336244	GenBank	Global reversions
OK254066	GenBank	Global reversions
OK336337	GenBank	Global reversions
OK254107	GenBank	Global reversions
OK254109	GenBank	Global reversions
OK336338	GenBank	Global reversions
OK254096	GenBank	Global reversions
OK336245	GenBank	Global reversions
OK254114	GenBank	Global reversions
OL305043	GenBank	Global reversions
OL305041	GenBank	Global reversions
OK465019	GenBank	Global reversions
OK465081	GenBank	Global reversions
OK376376	GenBank	Global reversions
OK336299	GenBank	Global reversions
OK336268	GenBank	Global reversions
OK336288	GenBank	Global reversions
OK336221	GenBank	Global reversions
MZ496748	GenBank	Global reversions
OL351396	GenBank	Global reversions
OL351420	GenBank	Global reversions
OM019135	GenBank	Global reversions
OM019123	GenBank	Global reversions
OK565787	GenBank	Global reversions
OK437029	GenBank	Global reversions
OL640834	GenBank	Global reversions
OK367737	GenBank	Global reversions
OL479266	GenBank	Global reversions
OU957731	GenBank	Global reversions
OU957435	GenBank	Global reversions
OL336792	GenBank	Global reversions
OV012066	GenBank	Global reversions
OV092186	GenBank	Global reversions
OU898420	GenBank	Global reversions
OU857922	GenBank	Global reversions
OU736361	GenBank	Global reversions
OU957142	GenBank	Global reversions
OU896746	GenBank	Global reversions
MZ846201	GenBank	Global reversions
OU579219	GenBank	Global reversions
OU859287	GenBank	Global reversions
OK348788	GenBank	Global reversions
OM019128	GenBank	Global reversions
MZ862463	GenBank	Global reversions
OL692829	GenBank	Global reversions
OK433403	GenBank	Global reversions
OU966763	GenBank	Global reversions
OK356454	GenBank	Global reversions
OK356457	GenBank	Global reversions
OL352289	GenBank	Global reversions
OK125461	GenBank	Global reversions
OL414052	GenBank	Global reversions
OK639120	GenBank	Global reversions
OL489661	GenBank	Global reversions
OK601416	GenBank	Global reversions
OK499369	GenBank	Global reversions
OK344212	GenBank	Global reversions
OL619199	GenBank	Global reversions
OK264978	GenBank	Global reversions
OL563852	GenBank	Global reversions
MZ853916	GenBank	Global reversions
OL831035	GenBank	Global reversions
OL831041	GenBank	Global reversions
OL351966	GenBank	Global reversions
OL351968	GenBank	Global reversions
OL691186	GenBank	Global reversions
OL351959	GenBank	Global reversions
OL352018	GenBank	Global reversions
OK327230	GenBank	Global reversions
OK015144	GenBank	Global reversions
MZ412150	GenBank	Global reversions
OL779085	GenBank	Global reversions
OU858057	GenBank	Global reversions
OU819561	GenBank	Global reversions
OU706462	GenBank	Global reversions
OL779013	GenBank	Global reversions
OL779157	GenBank	Global reversions
OK189634	GenBank	Global reversions
OL454623	GenBank	Global reversions
OL739859	GenBank	Global reversions
OL739857	GenBank	Global reversions
OL739866	GenBank	Global reversions
OL352287	GenBank	Global reversions
OK348798	GenBank	Global reversions
OL691290	GenBank	Global reversions
OK348755	GenBank	Global reversions
OK348737	GenBank	Global reversions
OL352275	GenBank	Global reversions
OK348781	GenBank	Global reversions
OL691277	GenBank	Global reversions
OL739863	GenBank	Global reversions
OL352265	GenBank	Global reversions
OK377670	GenBank	Global reversions
OL913032	GenBank	Global reversions
OL352291	GenBank	Global reversions
OL352293	GenBank	Global reversions
OL352274	GenBank	Global reversions
OL739867	GenBank	Global reversions
OL352296	GenBank	Global reversions
OK510509	GenBank	Global reversions
OK377668	GenBank	Global reversions
OK377660	GenBank	Global reversions
OL739868	GenBank	Global reversions
OK510508	GenBank	Global reversions
OK085546	GenBank	Global reversions
OL739858	GenBank	Global reversions
OK377665	GenBank	Global reversions
OL352267	GenBank	Global reversions
OK510510	GenBank	Global reversions
OK189620	GenBank	Global reversions
OK189614	GenBank	Global reversions
OK189615	GenBank	Global reversions
OK189617	GenBank	Global reversions
OK189653	GenBank	Global reversions
OM019127	GenBank	Global reversions
OK189616	GenBank	Global reversions
OK336265	GenBank	Global reversions
OK190655	GenBank	Global reversions
OK190628	GenBank	Global reversions
OK426731	GenBank	Global reversions
OU846693	GenBank	Global reversions
MZ555341	GenBank	Global reversions
OK426707	GenBank	Global reversions
OL476617	GenBank	Global reversions
OL664008	GenBank	Global reversions
MZ068219	GenBank	Global reversions
OK626754	GenBank	Global reversions
OK626755	GenBank	Global reversions
OK626756	GenBank	Global reversions
OL635615	GenBank	Global reversions
OK626743	GenBank	Global reversions
OK626747	GenBank	Global reversions
OK626750	GenBank	Global reversions
MZ888546	GenBank	Global reversions
OL779014	GenBank	Global reversions
OL779149	GenBank	Global reversions
MZ854405	GenBank	Global reversions
OK356469	GenBank	Global reversions
OK356430	GenBank	Global reversions
OM190688	GenBank	Global reversions
OL801326	GenBank	Global reversions
OU324717	GenBank	Global reversions
OU250353	GenBank	Global reversions
OK558014	GenBank	Global reversions
OK668275	GenBank	Global reversions
OL739861	GenBank	Global reversions
OL739860	GenBank	Global reversions
OM019136	GenBank	Global reversions
OM019129	GenBank	Global reversions
OK189641	GenBank	Global reversions
OK190654	GenBank	Global reversions
OK189638	GenBank	Global reversions
OL521190	GenBank	Global reversions
OL521173	GenBank	Global reversions
OK251544	GenBank	Global reversions
OK189647	GenBank	Global reversions
MW965622	GenBank	Global reversions
OK433316	GenBank	Global reversions
MZ571142	GenBank	Global reversions
OL739869	GenBank	Global reversions
OL739757	GenBank	Global reversions
OK190656	GenBank	Global reversions
OK190642	GenBank	Global reversions
OL601956	GenBank	Global reversions
OL601958	GenBank	Global reversions
MZ970734	GenBank	Global reversions
OL601937	GenBank	Global reversions
OL601957	GenBank	Global reversions
OL601845	GenBank	Global reversions
OL914649	GenBank	Global reversions
MZ150550	GenBank	Global reversions
MZ054880	GenBank	Global reversions
MW035374	GenBank	Global reversions
MT795870	GenBank	Global reversions
MT477852	GenBank	Global reversions
OK426977	GenBank	Global reversions
OK427105	GenBank	Global reversions
MW715078	GenBank	Global reversions
OD917183	GenBank	Global reversions
OD901855	GenBank	Global reversions
MW456917	GenBank	Global reversions
OU168929	GenBank	Global reversions
LR992076	GenBank	Global reversions
OU168183	GenBank	Global reversions
OU165105	GenBank	Global reversions
OU169083	GenBank	Global reversions
OU168507	GenBank	Global reversions
OU166460	GenBank	Global reversions
OU167095	GenBank	Global reversions
MW463458	GenBank	Global reversions
MW452535	GenBank	Global reversions
OU471244	GenBank	Global reversions
OU470872	GenBank	Global reversions
OU280627	GenBank	Global reversions
MW548721	GenBank	Global reversions
MW030212	GenBank	Global reversions
MT635443	GenBank	Global reversions
MW548719	GenBank	Global reversions
OU076968	GenBank	Global reversions
HG994253	GenBank	Global reversions
OU079940	GenBank	Global reversions
MW030251	GenBank	Global reversions
MT252751	GenBank	Global reversions
MW190768	GenBank	Global reversions
MT827190	GenBank	Global reversions
MT827940	GenBank	Global reversions
MT827872	GenBank	Global reversions
MT835026	GenBank	Global reversions
MT835027	GenBank	Global reversions
OU278364	GenBank	Global reversions
OL778955	GenBank	Global reversions
MZ287361	GenBank	Global reversions
MT835143	GenBank	Global reversions
OL756667	GenBank	Global reversions
MZ332272	GenBank	Global reversions
MZ332266	GenBank	Global reversions
OV090030	GenBank	Global reversions
MZ419872	GenBank	Global reversions
MW850142	GenBank	Global reversions
MZ314342	GenBank	Global reversions
MT325620	GenBank	Global reversions
MT231247	GenBank	Global reversions
MW751111	GenBank	Global reversions
OU162859	GenBank	Global reversions
MW738610	GenBank	Global reversions
MW673591	GenBank	Global reversions
MW687374	GenBank	Global reversions
MW217407	GenBank	Global reversions
MZ444214	GenBank	Global reversions
MW634432	GenBank	Global reversions
MZ915414	GenBank	Global reversions
MW521704	GenBank	Global reversions
MT875359	GenBank	Global reversions
MW495891	GenBank	Global reversions
MZ721948	GenBank	Global reversions
OK245590	GenBank	Global reversions
MW741637	GenBank	Global reversions
OK427066	GenBank	Global reversions
LR963368	GenBank	Global reversions
MW276639	GenBank	Global reversions
MW365121	GenBank	Global reversions
MW030256	GenBank	Global reversions
MW672617	GenBank	Global reversions
MW365140	GenBank	Global reversions
MZ611973	GenBank	Global reversions
OU282243	GenBank	Global reversions
OU282273	GenBank	Global reversions
OU282500	GenBank	Global reversions
OU278389	GenBank	Global reversions
OU278523	GenBank	Global reversions
OU596131	GenBank	Global reversions
OU281961	GenBank	Global reversions
OL548861	GenBank	Global reversions
OU470880	GenBank	Global reversions
OU632730	GenBank	Global reversions
MW365279	GenBank	Global reversions
OK542388	GenBank	Global reversions
MW582699	GenBank	Global reversions
MW030218	GenBank	Global reversions
LR883301	GenBank	Global reversions
MW332241	GenBank	Global reversions
MT907519	GenBank	Global reversions
MW553301	GenBank	Global reversions
MW553310	GenBank	Global reversions
MW553300	GenBank	Global reversions
MW553306	GenBank	Global reversions
MW553295	GenBank	Global reversions
MW553299	GenBank	Global reversions
MW365026	GenBank	Global reversions
MW365064	GenBank	Global reversions
MZ410587	GenBank	Global reversions
FR993360	GenBank	Global reversions
MW030196	GenBank	Global reversions
MT324062	GenBank	Global reversions
MT511071	GenBank	Global reversions
FR990370	GenBank	Global reversions
MW718190	GenBank	Global reversions
MZ622025	GenBank	Global reversions
MT641658	GenBank	Global reversions
MZ287360	GenBank	Global reversions
MT499218	GenBank	Global reversions
MW474739	GenBank	Global reversions
MT890249	GenBank	Global reversions
OM062541	GenBank	Global reversions
OM062547	GenBank	Global reversions
OK594583	GenBank	Global reversions
OK183498	GenBank	Global reversions
MW030279	GenBank	Global reversions
MW030227	GenBank	Global reversions
MW030265	GenBank	Global reversions
MT483881	GenBank	Global reversions
MT483874	GenBank	Global reversions
MZ332489	GenBank	Global reversions
MZ332198	GenBank	Global reversions
MT509664	GenBank	Global reversions
MT972099	GenBank	Global reversions
MT972098	GenBank	Global reversions
MW277070	GenBank	Global reversions
MW184610	GenBank	Global reversions
MW184067	GenBank	Global reversions
MW185724	GenBank	Global reversions
MW277011	GenBank	Global reversions
MZ410622	GenBank	Global reversions
MZ410618	GenBank	Global reversions
MT973342	GenBank	Global reversions
MW185552	GenBank	Global reversions
MW154499	GenBank	Global reversions
MT972307	GenBank	Global reversions
MW156713	GenBank	Global reversions
OL437193	GenBank	Global reversions
MW532100	GenBank	Global reversions
MT755956	GenBank	Global reversions
MW523403	GenBank	Global reversions
MW861383	GenBank	Global reversions
MW853563	GenBank	Global reversions
OK037173	GenBank	Global reversions
MW365068	GenBank	Global reversions
OD916629	GenBank	Global reversions
OK377421	GenBank	Global reversions
MW332233	GenBank	Global reversions
MW332226	GenBank	Global reversions
MZ266427	GenBank	Global reversions
OA984220	GenBank	Global reversions
MT890208	GenBank	Global reversions
OA981362	GenBank	Global reversions
MW332238	GenBank	Global reversions
MT972137	GenBank	Global reversions
MW590342	GenBank	Global reversions
MW704345	GenBank	Global reversions
MW882779	GenBank	Global reversions
MW674824	GenBank	Global reversions
MZ332371	GenBank	Global reversions
MW672161	GenBank	Global reversions
MW365283	GenBank	Global reversions
MW571113	GenBank	Global reversions
MW199186	GenBank	Global reversions
OK426391	GenBank	Global reversions
MZ895673	GenBank	Global reversions
MZ895660	GenBank	Global reversions
MZ895676	GenBank	Global reversions
MZ895742	GenBank	Global reversions
MZ895661	GenBank	Global reversions
OU175951	GenBank	Global reversions
HG994340	GenBank	Global reversions
OU026786	GenBank	Global reversions
MZ047282	GenBank	Global reversions
HG994227	GenBank	Global reversions
MT997207	GenBank	Global reversions
LR992092	GenBank	Global reversions
LR992105	GenBank	Global reversions
MW598433	GenBank	Global reversions
MT412340	GenBank	Global reversions
MW255830	GenBank	Global reversions
MT775831	GenBank	Global reversions
OL601635	GenBank	Global reversions
MT517426	GenBank	Global reversions
MW452530	GenBank	Global reversions
MZ353001	GenBank	Global reversions
MW523399	GenBank	Global reversions
OD916339	GenBank	Global reversions
OU280445	GenBank	Global reversions
LR991972	GenBank	Global reversions
MT374108	GenBank	Global reversions
BS001124	GenBank	Global reversions
BS000948	GenBank	Global reversions
BS001013	GenBank	Global reversions
BS000756	GenBank	Global reversions
BS000879	GenBank	Global reversions
BS001099	GenBank	Global reversions
BS000899	GenBank	Global reversions
MW704358	GenBank	Global reversions
MW242999	GenBank	Global reversions
MZ266479	GenBank	Global reversions
OK018230	GenBank	Global reversions
MW969757	GenBank	Global reversions
MW242780	GenBank	Global reversions
OL468569	GenBank	Global reversions
MT787503	GenBank	Global reversions
MW513685	GenBank	Global reversions
OK377346	GenBank	Global reversions
BS000802	GenBank	Global reversions
BS000798	GenBank	Global reversions
BS000738	GenBank	Global reversions
BS000731	GenBank	Global reversions
BS000729	GenBank	Global reversions
OU280454	GenBank	Global reversions
MT568645	GenBank	Global reversions
MZ266397	GenBank	Global reversions
MZ266398	GenBank	Global reversions
MW181744	GenBank	Global reversions
MT919773	GenBank	Global reversions
MT919769	GenBank	Global reversions
MT919774	GenBank	Global reversions
OK426843	GenBank	Global reversions
OU008657	GenBank	Global reversions
MZ215668	GenBank	Global reversions
FR993858	GenBank	Global reversions
FR997326	GenBank	Global reversions
OA993923	GenBank	Global reversions
OA984793	GenBank	Global reversions
OA994813	GenBank	Global reversions
OA978571	GenBank	Global reversions
MW672151	GenBank	Global reversions
MW672147	GenBank	Global reversions
OL601855	GenBank	Global reversions
MT670020	GenBank	Global reversions
MW030219	GenBank	Global reversions
MZ544366	GenBank	Global reversions
MT907518	GenBank	Global reversions
MW356784	GenBank	Global reversions
MT539160	GenBank	Global reversions
MT612187	GenBank	Global reversions
MT527178	GenBank	Global reversions
MW485795	GenBank	Global reversions
OU280057	GenBank	Global reversions
MW327522	GenBank	Global reversions
MW127521	GenBank	Global reversions
MW332563	GenBank	Global reversions
MZ323728	GenBank	Global reversions
MZ323734	GenBank	Global reversions
MZ611960	GenBank	Global reversions
MZ611965	GenBank	Global reversions
MZ611971	GenBank	Global reversions
MZ611962	GenBank	Global reversions
MZ611964	GenBank	Global reversions
MZ611968	GenBank	Global reversions
MZ611966	GenBank	Global reversions
MZ611961	GenBank	Global reversions
MZ611957	GenBank	Global reversions
MZ611958	GenBank	Global reversions
MZ611956	GenBank	Global reversions
MZ611967	GenBank	Global reversions
MZ611959	GenBank	Global reversions
MZ611969	GenBank	Global reversions
MW988204	GenBank	Global reversions
MZ917803	GenBank	Global reversions
MZ477846	GenBank	Global reversions
OK252993	GenBank	Global reversions
MZ169910	GenBank	Global reversions
OK252994	GenBank	Global reversions
MZ477781	GenBank	Global reversions
MZ477757	GenBank	Global reversions
MZ477796	GenBank	Global reversions
MZ264787	GenBank	Global reversions
MZ477852	GenBank	Global reversions
MW642250	GenBank	Global reversions
MW938104	GenBank	Global reversions
MZ477792	GenBank	Global reversions
MZ477763	GenBank	Global reversions
OK426619	GenBank	Global reversions
MT510643	GenBank	Global reversions
OL549092	GenBank	Global reversions
BS001098	GenBank	Global reversions
MZ664026	GenBank	Global reversions
MZ663998	GenBank	Global reversions
OK433447	GenBank	Global reversions
OU995750	GenBank	Global reversions
MW882542	GenBank	Global reversions
OU166014	GenBank	Global reversions
OU166315	GenBank	Global reversions
OU164751	GenBank	Global reversions
MZ149969	GenBank	Global reversions
MW294007	GenBank	Global reversions
MZ169914	GenBank	Global reversions
MZ169912	GenBank	Global reversions
MZ169915	GenBank	Global reversions
MZ169916	GenBank	Global reversions
MZ477802	GenBank	Global reversions
MW988205	GenBank	Global reversions
MW592707	GenBank	Global reversions
MT738173	GenBank	Global reversions
OK396828	GenBank	Global reversions
MZ397169	GenBank	Global reversions
MZ397168	GenBank	Global reversions
MZ397162	GenBank	Global reversions
MZ397161	GenBank	Global reversions
MW365357	GenBank	Global reversions
OU281095	GenBank	Global reversions
MW960294	GenBank	Global reversions
MW451621	GenBank	Global reversions
MZ888531	GenBank	Global reversions
MZ888526	GenBank	Global reversions
MZ414173	GenBank	Global reversions
MZ208928	GenBank	Global reversions
MZ068151	GenBank	Global reversions
MZ694166	GenBank	Global reversions
MZ199018	GenBank	Global reversions
MZ314691	GenBank	Global reversions
OK433418	GenBank	Global reversions
OL914913	GenBank	Global reversions
OK085757	GenBank	Global reversions
OL549016	GenBank	Global reversions
OU599190	GenBank	Global reversions
OU610002	GenBank	Global reversions
OK041529	GenBank	Global reversions
MZ025291	GenBank	Global reversions
OU599256	GenBank	Global reversions
HG993860	GenBank	Global reversions
OK433435	GenBank	Global reversions
OU325995	GenBank	Global reversions
OU475978	GenBank	Global reversions
OU471249	GenBank	Global reversions
OL752444	GenBank	Global reversions
OU475774	GenBank	Global reversions
OU474767	GenBank	Global reversions
OU818791	GenBank	Global reversions
OL752441	GenBank	Global reversions
OU187425	GenBank	Global reversions
OU471954	GenBank	Global reversions
OU268972	GenBank	Global reversions
OU269214	GenBank	Global reversions
OU269342	GenBank	Global reversions
OU327529	GenBank	Global reversions
MZ314689	GenBank	Global reversions
OU322164	GenBank	Global reversions
OL546822	GenBank	Global reversions
MZ236909	GenBank	Global reversions
MW844852	GenBank	Global reversions
MW966494	GenBank	Global reversions
MZ025799	GenBank	Global reversions
MZ003914	GenBank	Global reversions
MZ863998	GenBank	Global reversions
MZ253506	GenBank	Global reversions
MW909995	GenBank	Global reversions
OL601569	GenBank	Global reversions
OL601754	GenBank	Global reversions
OL546832	GenBank	Global reversions
MZ266500	GenBank	Global reversions
OL893928	GenBank	Global reversions
OL739862	GenBank	Global reversions
OK232726	GenBank	Global reversions
MZ149971	GenBank	Global reversions
MZ350109	GenBank	Global reversions
MW624725	GenBank	Global reversions
MW598431	GenBank	Global reversions
MZ376362	GenBank	Global reversions
OL691288	GenBank	Global reversions
OL913334	GenBank	Global reversions
MZ413995	GenBank	Global reversions
OL548845	GenBank	Global reversions
OU606083	GenBank	Global reversions
MW947280	GenBank	Global reversions
OU351881	GenBank	Global reversions
BS001210	GenBank	Global reversions
OU604579	GenBank	Global reversions
BS001293	GenBank	Global reversions
MZ277394	GenBank	Global reversions
OU196660	GenBank	Global reversions
LC666805	GenBank	Global reversions
OU471259	GenBank	Global reversions
OU083756	GenBank	Global reversions
OL548856	GenBank	Global reversions
OU176493	GenBank	Global reversions
MZ414661	GenBank	Global reversions
MZ452068	GenBank	Global reversions
MZ916681	GenBank	Global reversions
OK356626	GenBank	Global reversions
OK356627	GenBank	Global reversions
MW947233	GenBank	Global reversions
MZ394629	GenBank	Global reversions
MZ394614	GenBank	Global reversions
OK433422	GenBank	Global reversions
MZ317080	GenBank	Global reversions
MZ185485	GenBank	Global reversions
MW934208	GenBank	Global reversions
MZ401749	GenBank	Global reversions
OU212419	GenBank	Global reversions
OK433542	GenBank	Global reversions
MW767500	GenBank	Global reversions
OU255148	GenBank	Global reversions
OD978111	GenBank	Global reversions
MW904857	GenBank	Global reversions
MW672565	GenBank	Global reversions
OK433342	GenBank	Global reversions
OK433730	GenBank	Global reversions
MW531680	GenBank	Global reversions
MW803167	GenBank	Global reversions
OU286428	GenBank	Global reversions
OK296954	GenBank	Global reversions
MZ506315	GenBank	Global reversions
OK104629	GenBank	Global reversions
MW735439	GenBank	Global reversions
MW735423	GenBank	Global reversions
OD986714	GenBank	Global reversions
MW735428	GenBank	Global reversions
MW494424	GenBank	Global reversions
MZ244905	GenBank	Global reversions
MW858245	GenBank	Global reversions
MZ072439	GenBank	Global reversions
OK426879	GenBank	Global reversions
MZ282107	GenBank	Global reversions
MW769732	GenBank	Global reversions
MW721182	GenBank	Global reversions
OK426695	GenBank	Global reversions
OK426807	GenBank	Global reversions
OK426456	GenBank	Global reversions
OK427149	GenBank	Global reversions
OK426982	GenBank	Global reversions
MZ323730	GenBank	Global reversions
MZ323727	GenBank	Global reversions
MW327528	GenBank	Global reversions
MW030245	GenBank	Global reversions
MW521775	GenBank	Global reversions
MW030241	GenBank	Global reversions
MZ323735	GenBank	Global reversions
MZ323733	GenBank	Global reversions
MZ323729	GenBank	Global reversions
MW030260	GenBank	Global reversions
MZ323731	GenBank	Global reversions
MZ323726	GenBank	Global reversions
MW548717	GenBank	Global reversions
MW548720	GenBank	Global reversions
OK426767	GenBank	Global reversions
MW485246	GenBank	Global reversions
MW266945	GenBank	Global reversions
MZ323732	GenBank	Global reversions
MW030240	GenBank	Global reversions
OL623728	GenBank	Global reversions
OL682020	GenBank	Global reversions
OL682022	GenBank	Global reversions
OL622104	GenBank	Global reversions
MZ275290	GenBank	Global reversions
MZ275302	GenBank	Global reversions
MZ275292	GenBank	Global reversions
MW938094	GenBank	Global reversions
MZ275288	GenBank	Global reversions
MW938092	GenBank	Global reversions
MW938100	GenBank	Global reversions
MZ275299	GenBank	Global reversions
MW938097	GenBank	Global reversions
MZ275300	GenBank	Global reversions
MZ275295	GenBank	Global reversions
MZ275287	GenBank	Global reversions
OL623678	GenBank	Global reversions
MZ496616	GenBank	Global reversions
MZ496613	GenBank	Global reversions
OK035181	GenBank	Global reversions
MZ801830	GenBank	Global reversions
MZ042991	GenBank	Global reversions
OK001900	GenBank	Global reversions
MW831588	GenBank	Global reversions
MT990450	GenBank	Global reversions
MW467434	GenBank	Global reversions
MW829331	GenBank	Global reversions
MW030264	GenBank	Global reversions
MW030257	GenBank	Global reversions
MW030238	GenBank	Global reversions
MW185825	GenBank	Global reversions
MW030194	GenBank	Global reversions
MW185827	GenBank	Global reversions
MW672158	GenBank	Global reversions
MW365255	GenBank	Global reversions
MW365473	GenBank	Global reversions
MW365235	GenBank	Global reversions
MZ419861	GenBank	Global reversions
MW593153	GenBank	Global reversions
MW751400	GenBank	Global reversions
MZ419874	GenBank	Global reversions
MZ419862	GenBank	Global reversions
MW365037	GenBank	Global reversions
MT939654	GenBank	Global reversions
MW633909	GenBank	Global reversions
MW633897	GenBank	Global reversions
MZ191508	GenBank	Global reversions
MZ312086	GenBank	Global reversions
MZ312091	GenBank	Global reversions
MZ312096	GenBank	Global reversions
MZ312088	GenBank	Global reversions
MZ312090	GenBank	Global reversions
MZ312093	GenBank	Global reversions
MZ312092	GenBank	Global reversions
MZ312089	GenBank	Global reversions
MZ312095	GenBank	Global reversions
MT939859	GenBank	Global reversions
MW298642	GenBank	Global reversions
MW298643	GenBank	Global reversions
MW298637	GenBank	Global reversions
MW298641	GenBank	Global reversions
MZ555812	GenBank	Global reversions
MZ555811	GenBank	Global reversions
MW298639	GenBank	Global reversions
MW962308	GenBank	Global reversions
MZ419864	GenBank	Global reversions
MT939524	GenBank	Global reversions
MT738101	GenBank	Global reversions
MZ477859	GenBank	Global reversions
FR990363	GenBank	Global reversions
OK433589	GenBank	Global reversions
OK426953	GenBank	Global reversions
OM098421	GenBank	Global reversions
OK426525	GenBank	Global reversions
OK426809	GenBank	Global reversions
MW514307	GenBank	Global reversions
OU077180	GenBank	Global reversions
MT560530	GenBank	Global reversions
MW199149	GenBank	Global reversions
OK183474	GenBank	Global reversions
HG993932	GenBank	Global reversions
MZ306339	GenBank	Global reversions
OK435390	GenBank	Global reversions
MW332229	GenBank	Global reversions
OK426521	GenBank	Global reversions
OK426411	GenBank	Global reversions
FR993359	GenBank	Global reversions
OV082457	GenBank	Global reversions
MW030239	GenBank	Global reversions
MW294011	GenBank	Global reversions
MW342708	GenBank	Global reversions
HG994219	GenBank	Global reversions
HG994200	GenBank	Global reversions
OK426530	GenBank	Global reversions
MW938102	GenBank	Global reversions
OU079548	GenBank	Global reversions
OU799317	GenBank	Global reversions
MT907517	GenBank	Global reversions
MT374109	GenBank	Global reversions
MT994707	GenBank	Global reversions
MT790522	GenBank	Global reversions
MZ604340	GenBank	Global reversions
LR963376	GenBank	Global reversions
MZ540788	GenBank	Global reversions
MZ413861	GenBank	Global reversions
MZ227558	GenBank	Global reversions
OM062524	GenBank	Global reversions
OM062514	GenBank	Global reversions
OK377358	GenBank	Global reversions
OK377352	GenBank	Global reversions
OL779153	GenBank	Global reversions
MZ394621	GenBank	Global reversions
OK018330	GenBank	Global reversions
MZ202314	GenBank	Global reversions
OK433172	GenBank	Global reversions
OK433588	GenBank	Global reversions
OL779036	GenBank	Global reversions
MW845378	GenBank	Global reversions
MZ266366	GenBank	Global reversions
OL817103	GenBank	Global reversions
OL817138	GenBank	Global reversions
OL691468	GenBank	Global reversions
OL454586	GenBank	Global reversions
MZ313067	GenBank	Global reversions
MW521655	GenBank	Global reversions
MT786422	GenBank	Global reversions
MT291844	GenBank	Global reversions
MW001266	GenBank	Global reversions
MW760178	GenBank	Global reversions
MZ916090	GenBank	Global reversions
MW891845	GenBank	Global reversions
MZ500056	GenBank	Global reversions
MW868646	GenBank	Global reversions
MW780444	GenBank	Global reversions
MZ910941	GenBank	Global reversions
OK203513	GenBank	Global reversions
MW902651	GenBank	Global reversions
OK245582	GenBank	Global reversions
MT733120	GenBank	Global reversions
MW522461	GenBank	Global reversions
MZ049597	GenBank	Global reversions
MZ488261	GenBank	Global reversions
MT806782	GenBank	Global reversions
MZ497590	GenBank	Global reversions
MT731746	GenBank	Global reversions
MT370962	GenBank	Global reversions
MW751348	GenBank	Global reversions
OK487784	GenBank	Global reversions
MT786836	GenBank	Global reversions
OK435449	GenBank	Global reversions
MT470219	GenBank	Global reversions
LR963447	GenBank	Global reversions
OK018220	GenBank	Global reversions
MZ970746	GenBank	Global reversions
MT997693	GenBank	Global reversions
LR877183	GenBank	Global reversions
MW984681	GenBank	Global reversions
MW521591	GenBank	Global reversions
MT955170	GenBank	Global reversions
MW493671	GenBank	Global reversions
MW093587	GenBank	Global reversions
MW617858	GenBank	Global reversions
MW365159	GenBank	Global reversions
MT612217	GenBank	Global reversions
MT745607	GenBank	Global reversions
MW708959	GenBank	Global reversions
OK427005	GenBank	Global reversions
OK426485	GenBank	Global reversions
MW566542	GenBank	Global reversions
OK426764	GenBank	Global reversions
OK426685	GenBank	Global reversions
MW709183	GenBank	Global reversions
OK018271	GenBank	Global reversions
MW719637	GenBank	Global reversions
MW766891	GenBank	Global reversions
MW667159	GenBank	Global reversions
MW403601	GenBank	Global reversions
MW403540	GenBank	Global reversions
MW666713	GenBank	Global reversions
MZ780261	GenBank	Global reversions
MW406584	GenBank	Global reversions
MZ020653	GenBank	Global reversions
MW550482	GenBank	Global reversions
MZ518357	GenBank	Global reversions
MW708964	GenBank	Global reversions
OK245589	GenBank	Global reversions
MW052691	GenBank	Global reversions
MW487280	GenBank	Global reversions
MZ520112	GenBank	Global reversions
OK426543	GenBank	Global reversions
MW766868	GenBank	Global reversions
MW495901	GenBank	Global reversions
MW549827	GenBank	Global reversions
MW390837	GenBank	Global reversions
MW519623	GenBank	Global reversions
MW646738	GenBank	Global reversions
MW356786	GenBank	Global reversions
MW406594	GenBank	Global reversions
MW635034	GenBank	Global reversions
MW925188	GenBank	Global reversions
MW521749	GenBank	Global reversions
MZ718453	GenBank	Global reversions
MT972100	GenBank	Global reversions
MW454390	GenBank	Global reversions
MW286540	GenBank	Global reversions
OK426852	GenBank	Global reversions
OK426805	GenBank	Global reversions
MT795884	GenBank	Global reversions
OK427093	GenBank	Global reversions
MW861370	GenBank	Global reversions
MZ367252	GenBank	Global reversions
OL589098	GenBank	Global reversions
MZ367267	GenBank	Global reversions
MZ332337	GenBank	Global reversions
MZ827576	GenBank	Global reversions
OK426554	GenBank	Global reversions
OK426750	GenBank	Global reversions
MW522444	GenBank	Global reversions
MW566481	GenBank	Global reversions
[truncated: 231 more rows]
